# Supplementary material for: Tracking protein–protein interactions by NMR: conformational selection in human steroidogenic cytochrome P450 CYP17A1 induced by cytochrome b5
Source: Phys Chem Chem Phys. 2024 May 31;26(24):16980–8. doi: 10.1039/d4cp01268b (PMC11186455; doi:10.1039/d4cp01268b)
Supplement: CP-026-D4CP01268B-s002 [file CP-026-D4CP01268B-s002.pdb]

REMARK   1 MODEL OF CYTB5/CYP17A1/ABIRATERONE COMPLEX                                                                  
REMARK   1 THIS FILE CONTAINS BOTH CYP17A1 AND CYTB5 STRUCTURES                                       
REMARK   1                                                                      
REMARK   2 CYP17A1 BEGINS AT RESIDUE 1, WHICH CORRESPONDS TO RESIDUE 31                                                      
REMARK   2 IN PDB ENTRY 3RUK.  LAST CYP17A1 RESIDUE IS 464 WITH HEME AT                                                  
REMARK   2 RESIDUE 465.                
REMARK   3 CYTB5 BEGINS AT RESIDUE 467 AND ENDS AT RESIDUE 553, WITH                             
REMARK   3 HEME AT RESIDUE 556                                         
REMARK   3                                                                       
CRYST1  114.553   98.441   92.522  90.00  90.00  90.00 P 1           1
ATOM      1  N   LEU     1      14.442  55.922  25.029  1.00  0.00           N  
ATOM      2  H1  LEU     1      14.500  55.212  24.307  1.00  0.00           H  
ATOM      3  H2  LEU     1      13.551  56.395  24.935  1.00  0.00           H  
ATOM      4  H3  LEU     1      14.482  55.444  25.920  1.00  0.00           H  
ATOM      5  CA  LEU     1      15.587  56.847  24.907  1.00  0.00           C  
ATOM      6  HA  LEU     1      15.502  57.356  23.951  1.00  0.00           H  
ATOM      7  CB  LEU     1      15.601  57.907  26.025  1.00  0.00           C  
ATOM      8  HB2 LEU     1      15.729  57.403  26.984  1.00  0.00           H  
ATOM      9  HB3 LEU     1      16.462  58.559  25.871  1.00  0.00           H  
ATOM     10  CG  LEU     1      14.327  58.775  26.089  1.00  0.00           C  
ATOM     11  HG  LEU     1      13.472  58.137  26.308  1.00  0.00           H  
ATOM     12  CD1 LEU     1      14.450  59.813  27.203  1.00  0.00           C  
ATOM     13 HD11 LEU     1      15.287  60.485  27.009  1.00  0.00           H  
ATOM     14 HD12 LEU     1      13.531  60.396  27.267  1.00  0.00           H  
ATOM     15 HD13 LEU     1      14.603  59.311  28.160  1.00  0.00           H  
ATOM     16  CD2 LEU     1      14.063  59.501  24.767  1.00  0.00           C  
ATOM     17 HD21 LEU     1      13.824  58.782  23.986  1.00  0.00           H  
ATOM     18 HD22 LEU     1      13.208  60.169  24.888  1.00  0.00           H  
ATOM     19 HD23 LEU     1      14.937  60.091  24.487  1.00  0.00           H  
ATOM     20  C   LEU     1      16.893  56.052  24.876  1.00  0.00           C  
ATOM     21  O   LEU     1      16.942  54.957  25.436  1.00  0.00           O  
ATOM     22  N   LEU     2      17.933  56.575  24.220  1.00  0.00           N  
ATOM     23  H   LEU     2      17.824  57.490  23.795  1.00  0.00           H  
ATOM     24  CA  LEU     2      19.198  55.866  23.961  1.00  0.00           C  
ATOM     25  HA  LEU     2      19.177  54.894  24.454  1.00  0.00           H  
ATOM     26  CB  LEU     2      19.357  55.657  22.440  1.00  0.00           C  
ATOM     27  HB2 LEU     2      19.380  56.640  21.967  1.00  0.00           H  
ATOM     28  HB3 LEU     2      20.321  55.182  22.248  1.00  0.00           H  
ATOM     29  CG  LEU     2      18.264  54.812  21.762  1.00  0.00           C  
ATOM     30  HG  LEU     2      17.287  55.262  21.935  1.00  0.00           H  
ATOM     31  CD1 LEU     2      18.517  54.787  20.254  1.00  0.00           C  
ATOM     32 HD11 LEU     2      19.482  54.326  20.041  1.00  0.00           H  
ATOM     33 HD12 LEU     2      17.734  54.213  19.763  1.00  0.00           H  
ATOM     34 HD13 LEU     2      18.509  55.803  19.860  1.00  0.00           H  
ATOM     35  CD2 LEU     2      18.249  53.369  22.274  1.00  0.00           C  
ATOM     36 HD21 LEU     2      17.996  53.347  23.333  1.00  0.00           H  
ATOM     37 HD22 LEU     2      17.508  52.791  21.721  1.00  0.00           H  
ATOM     38 HD23 LEU     2      19.228  52.912  22.127  1.00  0.00           H  
ATOM     39  C   LEU     2      20.431  56.610  24.507  1.00  0.00           C  
ATOM     40  O   LEU     2      20.368  57.796  24.824  1.00  0.00           O  
ATOM     41  N   SER     3      21.557  55.896  24.604  1.00  0.00           N  
ATOM     42  H   SER     3      21.516  54.916  24.360  1.00  0.00           H  
ATOM     43  CA  SER     3      22.868  56.446  24.987  1.00  0.00           C  
ATOM     44  HA  SER     3      22.831  56.708  26.045  1.00  0.00           H  
ATOM     45  CB  SER     3      23.968  55.395  24.794  1.00  0.00           C  
ATOM     46  HB2 SER     3      24.020  55.105  23.742  1.00  0.00           H  
ATOM     47  HB3 SER     3      24.928  55.826  25.083  1.00  0.00           H  
ATOM     48  OG  SER     3      23.723  54.250  25.590  1.00  0.00           O  
ATOM     49  HG  SER     3      22.998  53.740  25.184  1.00  0.00           H  
ATOM     50  C   SER     3      23.272  57.698  24.194  1.00  0.00           C  
ATOM     51  O   SER     3      23.065  57.780  22.983  1.00  0.00           O  
ATOM     52  N   LEU     4      23.930  58.646  24.867  1.00  0.00           N  
ATOM     53  H   LEU     4      24.084  58.503  25.852  1.00  0.00           H  
ATOM     54  CA  LEU     4      24.672  59.731  24.214  1.00  0.00           C  
ATOM     55  HA  LEU     4      23.995  60.242  23.530  1.00  0.00           H  
ATOM     56  CB  LEU     4      25.176  60.731  25.275  1.00  0.00           C  
ATOM     57  HB2 LEU     4      25.915  60.222  25.897  1.00  0.00           H  
ATOM     58  HB3 LEU     4      25.687  61.548  24.762  1.00  0.00           H  
ATOM     59  CG  LEU     4      24.101  61.332  26.202  1.00  0.00           C  
ATOM     60  HG  LEU     4      23.618  60.534  26.766  1.00  0.00           H  
ATOM     61  CD1 LEU     4      24.755  62.288  27.200  1.00  0.00           C  
ATOM     62 HD11 LEU     4      25.218  63.124  26.674  1.00  0.00           H  
ATOM     63 HD12 LEU     4      24.009  62.670  27.894  1.00  0.00           H  
ATOM     64 HD13 LEU     4      25.518  61.758  27.772  1.00  0.00           H  
ATOM     65  CD2 LEU     4      23.029  62.103  25.432  1.00  0.00           C  
ATOM     66 HD21 LEU     4      22.469  61.423  24.791  1.00  0.00           H  
ATOM     67 HD22 LEU     4      22.326  62.566  26.123  1.00  0.00           H  
ATOM     68 HD23 LEU     4      23.486  62.881  24.820  1.00  0.00           H  
ATOM     69  C   LEU     4      25.862  59.167  23.404  1.00  0.00           C  
ATOM     70  O   LEU     4      26.474  58.190  23.845  1.00  0.00           O  
ATOM     71  N   PRO     5      26.280  59.787  22.283  1.00  0.00           N  
ATOM     72  CD  PRO     5      25.630  60.904  21.608  1.00  0.00           C  
ATOM     73  HD2 PRO     5      25.567  61.781  22.254  1.00  0.00           H  
ATOM     74  HD3 PRO     5      24.633  60.601  21.284  1.00  0.00           H  
ATOM     75  CG  PRO     5      26.494  61.208  20.381  1.00  0.00           C  
ATOM     76  HG2 PRO     5      27.263  61.936  20.645  1.00  0.00           H  
ATOM     77  HG3 PRO     5      25.906  61.571  19.540  1.00  0.00           H  
ATOM     78  CB  PRO     5      27.137  59.855  20.075  1.00  0.00           C  
ATOM     79  HB2 PRO     5      28.045  59.954  19.480  1.00  0.00           H  
ATOM     80  HB3 PRO     5      26.416  59.222  19.555  1.00  0.00           H  
ATOM     81  CA  PRO     5      27.398  59.289  21.477  1.00  0.00           C  
ATOM     82  HA  PRO     5      27.389  58.199  21.434  1.00  0.00           H  
ATOM     83  C   PRO     5      28.738  59.754  22.073  1.00  0.00           C  
ATOM     84  O   PRO     5      29.476  60.547  21.484  1.00  0.00           O  
ATOM     85  N   LEU     6      29.054  59.281  23.280  1.00  0.00           N  
ATOM     86  H   LEU     6      28.400  58.638  23.716  1.00  0.00           H  
ATOM     87  CA  LEU     6      30.195  59.755  24.064  1.00  0.00           C  
ATOM     88  HA  LEU     6      30.308  60.824  23.880  1.00  0.00           H  
ATOM     89  CB  LEU     6      29.864  59.567  25.557  1.00  0.00           C  
ATOM     90  HB2 LEU     6      28.927  60.085  25.767  1.00  0.00           H  
ATOM     91  HB3 LEU     6      29.706  58.504  25.747  1.00  0.00           H  
ATOM     92  CG  LEU     6      30.937  60.079  26.537  1.00  0.00           C  
ATOM     93  HG  LEU     6      31.856  59.509  26.411  1.00  0.00           H  
ATOM     94  CD1 LEU     6      31.246  61.565  26.340  1.00  0.00           C  
ATOM     95 HD11 LEU     6      30.327  62.151  26.378  1.00  0.00           H  
ATOM     96 HD12 LEU     6      31.917  61.907  27.127  1.00  0.00           H  
ATOM     97 HD13 LEU     6      31.744  61.723  25.384  1.00  0.00           H  
ATOM     98  CD2 LEU     6      30.436  59.888  27.971  1.00  0.00           C  
ATOM     99 HD21 LEU     6      30.250  58.828  28.152  1.00  0.00           H  
ATOM    100 HD22 LEU     6      31.189  60.241  28.675  1.00  0.00           H  
ATOM    101 HD23 LEU     6      29.512  60.448  28.121  1.00  0.00           H  
ATOM    102  C   LEU     6      31.498  59.067  23.621  1.00  0.00           C  
ATOM    103  O   LEU     6      31.907  58.043  24.167  1.00  0.00           O  
ATOM    104  N   VAL     7      32.165  59.643  22.619  1.00  0.00           N  
ATOM    105  H   VAL     7      31.749  60.460  22.193  1.00  0.00           H  
ATOM    106  CA  VAL     7      33.341  59.047  21.958  1.00  0.00           C  
ATOM    107  HA  VAL     7      33.218  57.964  21.963  1.00  0.00           H  
ATOM    108  CB  VAL     7      33.432  59.466  20.476  1.00  0.00           C  
ATOM    109  HB  VAL     7      34.379  59.106  20.072  1.00  0.00           H  
ATOM    110  CG1 VAL     7      32.304  58.790  19.685  1.00  0.00           C  
ATOM    111 HG11 VAL     7      31.329  59.126  20.039  1.00  0.00           H  
ATOM    112 HG12 VAL     7      32.395  59.035  18.629  1.00  0.00           H  
ATOM    113 HG13 VAL     7      32.373  57.708  19.789  1.00  0.00           H  
ATOM    114  CG2 VAL     7      33.348  60.982  20.245  1.00  0.00           C  
ATOM    115 HG21 VAL     7      34.091  61.499  20.851  1.00  0.00           H  
ATOM    116 HG22 VAL     7      33.544  61.201  19.197  1.00  0.00           H  
ATOM    117 HG23 VAL     7      32.357  61.353  20.501  1.00  0.00           H  
ATOM    118  C   VAL     7      34.634  59.314  22.739  1.00  0.00           C  
ATOM    119  O   VAL     7      35.541  60.024  22.300  1.00  0.00           O  
ATOM    120  N   GLY     8      34.712  58.688  23.913  1.00  0.00           N  
ATOM    121  H   GLY     8      33.892  58.163  24.200  1.00  0.00           H  
ATOM    122  CA  GLY     8      35.817  58.803  24.864  1.00  0.00           C  
ATOM    123  HA2 GLY     8      36.000  57.826  25.313  1.00  0.00           H  
ATOM    124  HA3 GLY     8      36.723  59.110  24.341  1.00  0.00           H  
ATOM    125  C   GLY     8      35.530  59.827  25.965  1.00  0.00           C  
ATOM    126  O   GLY     8      35.091  60.947  25.705  1.00  0.00           O  
ATOM    127  N   SER     9      35.803  59.446  27.212  1.00  0.00           N  
ATOM    128  H   SER     9      36.158  58.507  27.355  1.00  0.00           H  
ATOM    129  CA  SER     9      35.561  60.255  28.413  1.00  0.00           C  
ATOM    130  HA  SER     9      35.725  61.309  28.184  1.00  0.00           H  
ATOM    131  CB  SER     9      34.108  60.071  28.856  1.00  0.00           C  
ATOM    132  HB2 SER     9      33.449  60.392  28.051  1.00  0.00           H  
ATOM    133  HB3 SER     9      33.928  59.013  29.056  1.00  0.00           H  
ATOM    134  OG  SER     9      33.817  60.809  30.022  1.00  0.00           O  
ATOM    135  HG  SER     9      33.542  61.716  29.769  1.00  0.00           H  
ATOM    136  C   SER     9      36.525  59.838  29.527  1.00  0.00           C  
ATOM    137  O   SER     9      36.890  58.661  29.621  1.00  0.00           O  
ATOM    138  N   LEU    10      37.003  60.792  30.325  1.00  0.00           N  
ATOM    139  H   LEU    10      36.657  61.737  30.211  1.00  0.00           H  
ATOM    140  CA  LEU    10      38.022  60.527  31.343  1.00  0.00           C  
ATOM    141  HA  LEU    10      38.824  60.001  30.830  1.00  0.00           H  
ATOM    142  CB  LEU    10      38.581  61.856  31.885  1.00  0.00           C  
ATOM    143  HB2 LEU    10      37.753  62.467  32.246  1.00  0.00           H  
ATOM    144  HB3 LEU    10      39.226  61.642  32.737  1.00  0.00           H  
ATOM    145  CG  LEU    10      39.398  62.663  30.855  1.00  0.00           C  
ATOM    146  HG  LEU    10      38.762  62.964  30.025  1.00  0.00           H  
ATOM    147  CD1 LEU    10      39.957  63.922  31.515  1.00  0.00           C  
ATOM    148 HD11 LEU    10      40.631  63.644  32.325  1.00  0.00           H  
ATOM    149 HD12 LEU    10      40.499  64.518  30.782  1.00  0.00           H  
ATOM    150 HD13 LEU    10      39.134  64.518  31.909  1.00  0.00           H  
ATOM    151  CD2 LEU    10      40.576  61.862  30.299  1.00  0.00           C  
ATOM    152 HD21 LEU    10      40.223  61.137  29.566  1.00  0.00           H  
ATOM    153 HD22 LEU    10      41.281  62.525  29.799  1.00  0.00           H  
ATOM    154 HD23 LEU    10      41.091  61.344  31.104  1.00  0.00           H  
ATOM    155  C   LEU    10      37.545  59.586  32.475  1.00  0.00           C  
ATOM    156  O   LEU    10      36.358  59.562  32.814  1.00  0.00           O  
ATOM    157  N   PRO    11      38.467  58.819  33.096  1.00  0.00           N  
ATOM    158  CD  PRO    11      39.860  58.639  32.698  1.00  0.00           C  
ATOM    159  HD2 PRO    11      40.415  59.575  32.756  1.00  0.00           H  
ATOM    160  HD3 PRO    11      39.899  58.238  31.684  1.00  0.00           H  
ATOM    161  CG  PRO    11      40.452  57.615  33.667  1.00  0.00           C  
ATOM    162  HG2 PRO    11      40.900  58.133  34.514  1.00  0.00           H  
ATOM    163  HG3 PRO    11      41.186  56.973  33.178  1.00  0.00           H  
ATOM    164  CB  PRO    11      39.224  56.828  34.125  1.00  0.00           C  
ATOM    165  HB2 PRO    11      39.381  56.343  35.088  1.00  0.00           H  
ATOM    166  HB3 PRO    11      38.962  56.087  33.367  1.00  0.00           H  
ATOM    167  CA  PRO    11      38.135  57.902  34.187  1.00  0.00           C  
ATOM    168  HA  PRO    11      37.168  57.436  34.006  1.00  0.00           H  
ATOM    169  C   PRO    11      38.104  58.573  35.575  1.00  0.00           C  
ATOM    170  O   PRO    11      37.631  57.955  36.527  1.00  0.00           O  
ATOM    171  N   PHE    12      38.576  59.818  35.682  1.00  0.00           N  
ATOM    172  H   PHE    12      38.933  60.252  34.842  1.00  0.00           H  
ATOM    173  CA  PHE    12      38.593  60.687  36.865  1.00  0.00           C  
ATOM    174  HA  PHE    12      37.575  60.776  37.244  1.00  0.00           H  
ATOM    175  CB  PHE    12      39.469  60.107  37.993  1.00  0.00           C  
ATOM    176  HB2 PHE    12      39.412  60.774  38.854  1.00  0.00           H  
ATOM    177  HB3 PHE    12      39.046  59.155  38.316  1.00  0.00           H  
ATOM    178  CG  PHE    12      40.930  59.904  37.639  1.00  0.00           C  
ATOM    179  CD1 PHE    12      41.837  60.978  37.709  1.00  0.00           C  
ATOM    180  HD1 PHE    12      41.493  61.948  38.031  1.00  0.00           H  
ATOM    181  CE1 PHE    12      43.181  60.799  37.343  1.00  0.00           C  
ATOM    182  HE1 PHE    12      43.858  61.640  37.355  1.00  0.00           H  
ATOM    183  CZ  PHE    12      43.632  59.533  36.932  1.00  0.00           C  
ATOM    184  HZ  PHE    12      44.667  59.393  36.654  1.00  0.00           H  
ATOM    185  CE2 PHE    12      42.733  58.452  36.881  1.00  0.00           C  
ATOM    186  HE2 PHE    12      43.070  57.481  36.555  1.00  0.00           H  
ATOM    187  CD2 PHE    12      41.386  58.638  37.235  1.00  0.00           C  
ATOM    188  HD2 PHE    12      40.690  57.813  37.190  1.00  0.00           H  
ATOM    189  C   PHE    12      39.073  62.087  36.433  1.00  0.00           C  
ATOM    190  O   PHE    12      39.566  62.259  35.315  1.00  0.00           O  
ATOM    191  N   LEU    13      38.925  63.098  37.294  1.00  0.00           N  
ATOM    192  H   LEU    13      38.520  62.907  38.197  1.00  0.00           H  
ATOM    193  CA  LEU    13      39.297  64.482  36.972  1.00  0.00           C  
ATOM    194  HA  LEU    13      38.797  64.737  36.042  1.00  0.00           H  
ATOM    195  CB  LEU    13      38.787  65.424  38.081  1.00  0.00           C  
ATOM    196  HB2 LEU    13      39.170  65.060  39.035  1.00  0.00           H  
ATOM    197  HB3 LEU    13      39.201  66.421  37.920  1.00  0.00           H  
ATOM    198  CG  LEU    13      37.253  65.538  38.177  1.00  0.00           C  
ATOM    199  HG  LEU    13      36.816  64.541  38.201  1.00  0.00           H  
ATOM    200  CD1 LEU    13      36.863  66.260  39.467  1.00  0.00           C  
ATOM    201 HD11 LEU    13      37.287  67.263  39.481  1.00  0.00           H  
ATOM    202 HD12 LEU    13      35.777  66.328  39.538  1.00  0.00           H  
ATOM    203 HD13 LEU    13      37.229  65.701  40.328  1.00  0.00           H  
ATOM    204  CD2 LEU    13      36.664  66.317  36.997  1.00  0.00           C  
ATOM    205 HD21 LEU    13      36.859  65.793  36.064  1.00  0.00           H  
ATOM    206 HD22 LEU    13      35.583  66.397  37.122  1.00  0.00           H  
ATOM    207 HD23 LEU    13      37.096  67.317  36.963  1.00  0.00           H  
ATOM    208  C   LEU    13      40.824  64.655  36.775  1.00  0.00           C  
ATOM    209  O   LEU    13      41.600  64.288  37.662  1.00  0.00           O  
ATOM    210  N   PRO    14      41.291  65.263  35.667  1.00  0.00           N  
ATOM    211  CD  PRO    14      40.502  65.871  34.605  1.00  0.00           C  
ATOM    212  HD2 PRO    14      39.711  66.501  35.013  1.00  0.00           H  
ATOM    213  HD3 PRO    14      40.072  65.086  33.986  1.00  0.00           H  
ATOM    214  CG  PRO    14      41.471  66.728  33.788  1.00  0.00           C  
ATOM    215  HG2 PRO    14      41.473  67.747  34.176  1.00  0.00           H  
ATOM    216  HG3 PRO    14      41.218  66.724  32.727  1.00  0.00           H  
ATOM    217  CB  PRO    14      42.831  66.082  34.050  1.00  0.00           C  
ATOM    218  HB2 PRO    14      43.649  66.793  33.931  1.00  0.00           H  
ATOM    219  HB3 PRO    14      42.962  65.236  33.375  1.00  0.00           H  
ATOM    220  CA  PRO    14      42.705  65.581  35.491  1.00  0.00           C  
ATOM    221  HA  PRO    14      43.314  64.687  35.630  1.00  0.00           H  
ATOM    222  C   PRO    14      43.120  66.646  36.514  1.00  0.00           C  
ATOM    223  O   PRO    14      42.291  67.463  36.912  1.00  0.00           O  
ATOM    224  N   ARG    15      44.381  66.612  36.972  1.00  0.00           N  
ATOM    225  H   ARG    15      44.981  65.881  36.610  1.00  0.00           H  
ATOM    226  CA  ARG    15      44.994  67.566  37.935  1.00  0.00           C  
ATOM    227  HA  ARG    15      46.074  67.398  37.948  1.00  0.00           H  
ATOM    228  CB  ARG    15      44.743  69.039  37.528  1.00  0.00           C  
ATOM    229  HB2 ARG    15      43.678  69.246  37.499  1.00  0.00           H  
ATOM    230  HB3 ARG    15      45.138  69.691  38.303  1.00  0.00           H  
ATOM    231  CG  ARG    15      45.363  69.457  36.190  1.00  0.00           C  
ATOM    232  HG2 ARG    15      45.243  68.664  35.452  1.00  0.00           H  
ATOM    233  HG3 ARG    15      44.850  70.348  35.825  1.00  0.00           H  
ATOM    234  CD  ARG    15      46.844  69.794  36.377  1.00  0.00           C  
ATOM    235  HD2 ARG    15      46.921  70.680  37.006  1.00  0.00           H  
ATOM    236  HD3 ARG    15      47.347  68.978  36.893  1.00  0.00           H  
ATOM    237  NE  ARG    15      47.497  70.064  35.091  1.00  0.00           N  
ATOM    238  HE  ARG    15      47.498  71.018  34.761  1.00  0.00           H  
ATOM    239  CZ  ARG    15      48.004  69.161  34.279  1.00  0.00           C  
ATOM    240  NH1 ARG    15      48.060  67.899  34.557  1.00  0.00           N  
ATOM    241 HH11 ARG    15      48.018  67.591  35.530  1.00  0.00           H  
ATOM    242 HH12 ARG    15      48.308  67.241  33.822  1.00  0.00           H  
ATOM    243  NH2 ARG    15      48.464  69.520  33.125  1.00  0.00           N  
ATOM    244 HH21 ARG    15      48.315  70.442  32.771  1.00  0.00           H  
ATOM    245 HH22 ARG    15      48.928  68.796  32.568  1.00  0.00           H  
ATOM    246  C   ARG    15      44.540  67.366  39.387  1.00  0.00           C  
ATOM    247  O   ARG    15      45.060  68.042  40.274  1.00  0.00           O  
ATOM    248  N   HID    16      43.596  66.461  39.643  1.00  0.00           N  
ATOM    249  H   HID    16      43.205  65.958  38.861  1.00  0.00           H  
ATOM    250  CA  HID    16      42.909  66.343  40.928  1.00  0.00           C  
ATOM    251  HA  HID    16      42.853  67.330  41.392  1.00  0.00           H  
ATOM    252  CB  HID    16      41.473  65.878  40.650  1.00  0.00           C  
ATOM    253  HB2 HID    16      41.007  66.575  39.951  1.00  0.00           H  
ATOM    254  HB3 HID    16      41.498  64.894  40.182  1.00  0.00           H  
ATOM    255  CG  HID    16      40.616  65.790  41.884  1.00  0.00           C  
ATOM    256  ND1 HID    16      40.816  64.937  42.944  1.00  0.00           N  
ATOM    257  HD1 HID    16      41.569  64.262  43.010  1.00  0.00           H  
ATOM    258  CE1 HID    16      39.892  65.205  43.879  1.00  0.00           C  
ATOM    259  HE1 HID    16      39.808  64.705  44.837  1.00  0.00           H  
ATOM    260  NE2 HID    16      39.089  66.198  43.462  1.00  0.00           N  
ATOM    261  CD2 HID    16      39.549  66.586  42.198  1.00  0.00           C  
ATOM    262  HD2 HID    16      39.145  67.378  41.583  1.00  0.00           H  
ATOM    263  C   HID    16      43.664  65.410  41.890  1.00  0.00           C  
ATOM    264  O   HID    16      43.424  64.196  41.930  1.00  0.00           O  
ATOM    265  N   GLY    17      44.555  65.979  42.702  1.00  0.00           N  
ATOM    266  H   GLY    17      44.678  66.986  42.659  1.00  0.00           H  
ATOM    267  CA  GLY    17      45.502  65.222  43.520  1.00  0.00           C  
ATOM    268  HA2 GLY    17      46.096  65.917  44.113  1.00  0.00           H  
ATOM    269  HA3 GLY    17      44.950  64.571  44.198  1.00  0.00           H  
ATOM    270  C   GLY    17      46.452  64.366  42.674  1.00  0.00           C  
ATOM    271  O   GLY    17      46.579  64.538  41.460  1.00  0.00           O  
ATOM    272  N   HIE    18      47.159  63.429  43.307  1.00  0.00           N  
ATOM    273  H   HIE    18      47.055  63.318  44.306  1.00  0.00           H  
ATOM    274  CA  HIE    18      48.115  62.583  42.590  1.00  0.00           C  
ATOM    275  HA  HIE    18      48.781  63.213  42.000  1.00  0.00           H  
ATOM    276  CB  HIE    18      48.954  61.785  43.585  1.00  0.00           C  
ATOM    277  HB2 HIE    18      48.288  61.190  44.206  1.00  0.00           H  
ATOM    278  HB3 HIE    18      49.584  61.104  43.021  1.00  0.00           H  
ATOM    279  CG  HIE    18      49.837  62.577  44.507  1.00  0.00           C  
ATOM    280  ND1 HIE    18      50.407  62.037  45.653  1.00  0.00           N  
ATOM    281  CE1 HIE    18      51.106  63.033  46.208  1.00  0.00           C  
ATOM    282  HE1 HIE    18      51.647  62.940  47.137  1.00  0.00           H  
ATOM    283  NE2 HIE    18      51.037  64.147  45.460  1.00  0.00           N  
ATOM    284  HE2 HIE    18      51.483  65.037  45.694  1.00  0.00           H  
ATOM    285  CD2 HIE    18      50.229  63.881  44.378  1.00  0.00           C  
ATOM    286  HD2 HIE    18      49.954  64.569  43.592  1.00  0.00           H  
ATOM    287  C   HIE    18      47.407  61.610  41.644  1.00  0.00           C  
ATOM    288  O   HIE    18      46.726  60.680  42.076  1.00  0.00           O  
ATOM    289  N   MET    19      47.635  61.749  40.339  1.00  0.00           N  
ATOM    290  H   MET    19      48.130  62.569  40.020  1.00  0.00           H  
ATOM    291  CA  MET    19      46.970  60.892  39.353  1.00  0.00           C  
ATOM    292  HA  MET    19      45.904  60.925  39.581  1.00  0.00           H  
ATOM    293  CB  MET    19      47.120  61.472  37.935  1.00  0.00           C  
ATOM    294  HB2 MET    19      48.173  61.523  37.655  1.00  0.00           H  
ATOM    295  HB3 MET    19      46.600  60.820  37.233  1.00  0.00           H  
ATOM    296  CG  MET    19      46.488  62.878  37.873  1.00  0.00           C  
ATOM    297  HG2 MET    19      45.540  62.849  38.411  1.00  0.00           H  
ATOM    298  HG3 MET    19      47.133  63.585  38.396  1.00  0.00           H  
ATOM    299  SD  MET    19      46.134  63.542  36.221  1.00  0.00           S  
ATOM    300  CE  MET    19      47.818  63.893  35.648  1.00  0.00           C  
ATOM    301  HE1 MET    19      48.353  62.960  35.465  1.00  0.00           H  
ATOM    302  HE2 MET    19      47.775  64.473  34.726  1.00  0.00           H  
ATOM    303  HE3 MET    19      48.350  64.474  36.401  1.00  0.00           H  
ATOM    304  C   MET    19      47.347  59.402  39.481  1.00  0.00           C  
ATOM    305  O   MET    19      46.486  58.555  39.271  1.00  0.00           O  
ATOM    306  N   HID    20      48.554  59.053  39.947  1.00  0.00           N  
ATOM    307  H   HID    20      49.237  59.775  40.116  1.00  0.00           H  
ATOM    308  CA  HID    20      48.892  57.669  40.335  1.00  0.00           C  
ATOM    309  HA  HID    20      48.601  57.011  39.518  1.00  0.00           H  
ATOM    310  CB  HID    20      50.408  57.514  40.515  1.00  0.00           C  
ATOM    311  HB2 HID    20      50.627  56.495  40.836  1.00  0.00           H  
ATOM    312  HB3 HID    20      50.878  57.656  39.543  1.00  0.00           H  
ATOM    313  CG  HID    20      51.038  58.470  41.495  1.00  0.00           C  
ATOM    314  ND1 HID    20      50.973  58.418  42.872  1.00  0.00           N  
ATOM    315  HD1 HID    20      50.561  57.683  43.434  1.00  0.00           H  
ATOM    316  CE1 HID    20      51.635  59.482  43.360  1.00  0.00           C  
ATOM    317  HE1 HID    20      51.749  59.723  44.412  1.00  0.00           H  
ATOM    318  NE2 HID    20      52.113  60.228  42.352  1.00  0.00           N  
ATOM    319  CD2 HID    20      51.747  59.592  41.166  1.00  0.00           C  
ATOM    320  HD2 HID    20      51.980  59.929  40.165  1.00  0.00           H  
ATOM    321  C   HID    20      48.131  57.167  41.576  1.00  0.00           C  
ATOM    322  O   HID    20      47.784  55.988  41.666  1.00  0.00           O  
ATOM    323  N   ASN    21      47.801  58.049  42.527  1.00  0.00           N  
ATOM    324  H   ASN    21      48.036  59.022  42.399  1.00  0.00           H  
ATOM    325  CA  ASN    21      46.863  57.699  43.591  1.00  0.00           C  
ATOM    326  HA  ASN    21      47.186  56.749  44.018  1.00  0.00           H  
ATOM    327  CB  ASN    21      46.891  58.763  44.704  1.00  0.00           C  
ATOM    328  HB2 ASN    21      47.923  59.028  44.929  1.00  0.00           H  
ATOM    329  HB3 ASN    21      46.359  59.657  44.380  1.00  0.00           H  
ATOM    330  CG  ASN    21      46.271  58.265  45.997  1.00  0.00           C  
ATOM    331  OD1 ASN    21      46.095  57.073  46.215  1.00  0.00           O  
ATOM    332  ND2 ASN    21      45.949  59.141  46.916  1.00  0.00           N  
ATOM    333 HD21 ASN    21      45.618  58.781  47.803  1.00  0.00           H  
ATOM    334 HD22 ASN    21      46.138  60.134  46.828  1.00  0.00           H  
ATOM    335  C   ASN    21      45.461  57.459  43.015  1.00  0.00           C  
ATOM    336  O   ASN    21      44.812  56.476  43.357  1.00  0.00           O  
ATOM    337  N   ASN    22      45.015  58.281  42.061  1.00  0.00           N  
ATOM    338  H   ASN    22      45.565  59.102  41.829  1.00  0.00           H  
ATOM    339  CA  ASN    22      43.784  58.000  41.319  1.00  0.00           C  
ATOM    340  HA  ASN    22      42.994  57.843  42.048  1.00  0.00           H  
ATOM    341  CB  ASN    22      43.349  59.217  40.494  1.00  0.00           C  
ATOM    342  HB2 ASN    22      44.117  59.442  39.758  1.00  0.00           H  
ATOM    343  HB3 ASN    22      42.430  58.977  39.962  1.00  0.00           H  
ATOM    344  CG  ASN    22      43.082  60.449  41.349  1.00  0.00           C  
ATOM    345  OD1 ASN    22      42.668  60.367  42.502  1.00  0.00           O  
ATOM    346  ND2 ASN    22      43.313  61.619  40.802  1.00  0.00           N  
ATOM    347 HD21 ASN    22      43.232  62.460  41.370  1.00  0.00           H  
ATOM    348 HD22 ASN    22      43.552  61.684  39.831  1.00  0.00           H  
ATOM    349  C   ASN    22      43.848  56.674  40.533  1.00  0.00           C  
ATOM    350  O   ASN    22      42.896  55.905  40.605  1.00  0.00           O  
ATOM    351  N   PHE    23      44.968  56.319  39.890  1.00  0.00           N  
ATOM    352  H   PHE    23      45.702  57.010  39.774  1.00  0.00           H  
ATOM    353  CA  PHE    23      45.181  54.963  39.349  1.00  0.00           C  
ATOM    354  HA  PHE    23      44.423  54.761  38.593  1.00  0.00           H  
ATOM    355  CB  PHE    23      46.571  54.835  38.695  1.00  0.00           C  
ATOM    356  HB2 PHE    23      47.329  54.979  39.461  1.00  0.00           H  
ATOM    357  HB3 PHE    23      46.680  53.807  38.346  1.00  0.00           H  
ATOM    358  CG  PHE    23      46.917  55.747  37.526  1.00  0.00           C  
ATOM    359  CD1 PHE    23      45.925  56.423  36.786  1.00  0.00           C  
ATOM    360  HD1 PHE    23      44.886  56.313  37.048  1.00  0.00           H  
ATOM    361  CE1 PHE    23      46.280  57.238  35.697  1.00  0.00           C  
ATOM    362  HE1 PHE    23      45.517  57.751  35.128  1.00  0.00           H  
ATOM    363  CZ  PHE    23      47.631  57.392  35.346  1.00  0.00           C  
ATOM    364  HZ  PHE    23      47.905  58.029  34.517  1.00  0.00           H  
ATOM    365  CE2 PHE    23      48.624  56.710  36.068  1.00  0.00           C  
ATOM    366  HE2 PHE    23      49.664  56.818  35.790  1.00  0.00           H  
ATOM    367  CD2 PHE    23      48.267  55.884  37.148  1.00  0.00           C  
ATOM    368  HD2 PHE    23      49.038  55.356  37.694  1.00  0.00           H  
ATOM    369  C   PHE    23      45.011  53.882  40.430  1.00  0.00           C  
ATOM    370  O   PHE    23      44.271  52.917  40.245  1.00  0.00           O  
ATOM    371  N   PHE    24      45.633  54.058  41.598  1.00  0.00           N  
ATOM    372  H   PHE    24      46.231  54.870  41.711  1.00  0.00           H  
ATOM    373  CA  PHE    24      45.484  53.129  42.722  1.00  0.00           C  
ATOM    374  HA  PHE    24      45.727  52.131  42.356  1.00  0.00           H  
ATOM    375  CB  PHE    24      46.503  53.503  43.806  1.00  0.00           C  
ATOM    376  HB2 PHE    24      47.493  53.502  43.349  1.00  0.00           H  
ATOM    377  HB3 PHE    24      46.295  54.521  44.136  1.00  0.00           H  
ATOM    378  CG  PHE    24      46.569  52.603  45.028  1.00  0.00           C  
ATOM    379  CD1 PHE    24      46.522  51.200  44.900  1.00  0.00           C  
ATOM    380  HD1 PHE    24      46.407  50.741  43.929  1.00  0.00           H  
ATOM    381  CE1 PHE    24      46.657  50.379  46.034  1.00  0.00           C  
ATOM    382  HE1 PHE    24      46.641  49.302  45.931  1.00  0.00           H  
ATOM    383  CZ  PHE    24      46.834  50.956  47.303  1.00  0.00           C  
ATOM    384  HZ  PHE    24      46.943  50.329  48.176  1.00  0.00           H  
ATOM    385  CE2 PHE    24      46.866  52.353  47.439  1.00  0.00           C  
ATOM    386  HE2 PHE    24      47.000  52.793  48.418  1.00  0.00           H  
ATOM    387  CD2 PHE    24      46.734  53.175  46.305  1.00  0.00           C  
ATOM    388  HD2 PHE    24      46.768  54.249  46.422  1.00  0.00           H  
ATOM    389  C   PHE    24      44.041  53.064  43.258  1.00  0.00           C  
ATOM    390  O   PHE    24      43.590  52.009  43.705  1.00  0.00           O  
ATOM    391  N   LYS    25      43.282  54.159  43.174  1.00  0.00           N  
ATOM    392  H   LYS    25      43.741  55.023  42.900  1.00  0.00           H  
ATOM    393  CA  LYS    25      41.838  54.191  43.455  1.00  0.00           C  
ATOM    394  HA  LYS    25      41.649  53.646  44.380  1.00  0.00           H  
ATOM    395  CB  LYS    25      41.388  55.646  43.661  1.00  0.00           C  
ATOM    396  HB2 LYS    25      41.692  56.237  42.801  1.00  0.00           H  
ATOM    397  HB3 LYS    25      40.299  55.682  43.729  1.00  0.00           H  
ATOM    398  CG  LYS    25      41.984  56.240  44.952  1.00  0.00           C  
ATOM    399  HG2 LYS    25      41.355  55.942  45.791  1.00  0.00           H  
ATOM    400  HG3 LYS    25      42.978  55.833  45.131  1.00  0.00           H  
ATOM    401  CD  LYS    25      42.119  57.769  44.926  1.00  0.00           C  
ATOM    402  HD2 LYS    25      42.547  58.097  45.872  1.00  0.00           H  
ATOM    403  HD3 LYS    25      42.819  58.056  44.146  1.00  0.00           H  
ATOM    404  CE  LYS    25      40.783  58.476  44.701  1.00  0.00           C  
ATOM    405  HE2 LYS    25      40.356  58.149  43.750  1.00  0.00           H  
ATOM    406  HE3 LYS    25      40.095  58.194  45.504  1.00  0.00           H  
ATOM    407  NZ  LYS    25      40.961  59.944  44.687  1.00  0.00           N  
ATOM    408  HZ1 LYS    25      41.632  60.219  43.970  1.00  0.00           H  
ATOM    409  HZ2 LYS    25      40.067  60.388  44.475  1.00  0.00           H  
ATOM    410  HZ3 LYS    25      41.270  60.262  45.603  1.00  0.00           H  
ATOM    411  C   LYS    25      41.022  53.471  42.375  1.00  0.00           C  
ATOM    412  O   LYS    25      40.131  52.702  42.721  1.00  0.00           O  
ATOM    413  N   LEU    26      41.368  53.612  41.090  1.00  0.00           N  
ATOM    414  H   LEU    26      42.095  54.280  40.857  1.00  0.00           H  
ATOM    415  CA  LEU    26      40.795  52.777  40.024  1.00  0.00           C  
ATOM    416  HA  LEU    26      39.712  52.894  40.041  1.00  0.00           H  
ATOM    417  CB  LEU    26      41.307  53.180  38.626  1.00  0.00           C  
ATOM    418  HB2 LEU    26      42.392  53.085  38.609  1.00  0.00           H  
ATOM    419  HB3 LEU    26      40.914  52.458  37.909  1.00  0.00           H  
ATOM    420  CG  LEU    26      40.934  54.589  38.128  1.00  0.00           C  
ATOM    421  HG  LEU    26      41.353  55.339  38.792  1.00  0.00           H  
ATOM    422  CD1 LEU    26      41.537  54.786  36.736  1.00  0.00           C  
ATOM    423 HD11 LEU    26      41.150  54.033  36.049  1.00  0.00           H  
ATOM    424 HD12 LEU    26      41.291  55.774  36.357  1.00  0.00           H  
ATOM    425 HD13 LEU    26      42.619  54.693  36.794  1.00  0.00           H  
ATOM    426  CD2 LEU    26      39.425  54.821  38.033  1.00  0.00           C  
ATOM    427 HD21 LEU    26      38.968  54.732  39.018  1.00  0.00           H  
ATOM    428 HD22 LEU    26      39.228  55.828  37.664  1.00  0.00           H  
ATOM    429 HD23 LEU    26      38.972  54.103  37.352  1.00  0.00           H  
ATOM    430  C   LEU    26      41.059  51.287  40.280  1.00  0.00           C  
ATOM    431  O   LEU    26      40.154  50.477  40.105  1.00  0.00           O  
ATOM    432  N   GLN    27      42.240  50.903  40.774  1.00  0.00           N  
ATOM    433  H   GLN    27      42.987  51.588  40.837  1.00  0.00           H  
ATOM    434  CA  GLN    27      42.483  49.513  41.184  1.00  0.00           C  
ATOM    435  HA  GLN    27      42.388  48.887  40.295  1.00  0.00           H  
ATOM    436  CB  GLN    27      43.902  49.311  41.729  1.00  0.00           C  
ATOM    437  HB2 GLN    27      44.074  49.973  42.571  1.00  0.00           H  
ATOM    438  HB3 GLN    27      43.983  48.286  42.094  1.00  0.00           H  
ATOM    439  CG  GLN    27      44.989  49.543  40.666  1.00  0.00           C  
ATOM    440  HG2 GLN    27      44.891  48.784  39.890  1.00  0.00           H  
ATOM    441  HG3 GLN    27      44.865  50.520  40.207  1.00  0.00           H  
ATOM    442  CD  GLN    27      46.393  49.462  41.248  1.00  0.00           C  
ATOM    443  OE1 GLN    27      47.227  50.334  41.046  1.00  0.00           O  
ATOM    444  NE2 GLN    27      46.696  48.434  42.011  1.00  0.00           N  
ATOM    445 HE21 GLN    27      47.666  48.314  42.291  1.00  0.00           H  
ATOM    446 HE22 GLN    27      46.017  47.712  42.171  1.00  0.00           H  
ATOM    447  C   GLN    27      41.423  48.998  42.174  1.00  0.00           C  
ATOM    448  O   GLN    27      40.908  47.898  41.976  1.00  0.00           O  
ATOM    449  N   LYS    28      40.985  49.799  43.163  1.00  0.00           N  
ATOM    450  H   LYS    28      41.396  50.720  43.259  1.00  0.00           H  
ATOM    451  CA  LYS    28      39.875  49.410  44.064  1.00  0.00           C  
ATOM    452  HA  LYS    28      40.152  48.486  44.572  1.00  0.00           H  
ATOM    453  CB  LYS    28      39.566  50.476  45.136  1.00  0.00           C  
ATOM    454  HB2 LYS    28      39.140  51.360  44.660  1.00  0.00           H  
ATOM    455  HB3 LYS    28      38.804  50.062  45.800  1.00  0.00           H  
ATOM    456  CG  LYS    28      40.765  50.904  45.989  1.00  0.00           C  
ATOM    457  HG2 LYS    28      41.319  50.019  46.304  1.00  0.00           H  
ATOM    458  HG3 LYS    28      41.411  51.535  45.380  1.00  0.00           H  
ATOM    459  CD  LYS    28      40.317  51.683  47.239  1.00  0.00           C  
ATOM    460  HD2 LYS    28      39.699  52.533  46.947  1.00  0.00           H  
ATOM    461  HD3 LYS    28      39.728  51.018  47.873  1.00  0.00           H  
ATOM    462  CE  LYS    28      41.540  52.187  48.017  1.00  0.00           C  
ATOM    463  HE2 LYS    28      42.270  51.376  48.077  1.00  0.00           H  
ATOM    464  HE3 LYS    28      42.009  53.002  47.459  1.00  0.00           H  
ATOM    465  NZ  LYS    28      41.206  52.629  49.389  1.00  0.00           N  
ATOM    466  HZ1 LYS    28      40.911  51.830  49.949  1.00  0.00           H  
ATOM    467  HZ2 LYS    28      42.014  53.059  49.838  1.00  0.00           H  
ATOM    468  HZ3 LYS    28      40.457  53.315  49.410  1.00  0.00           H  
ATOM    469  C   LYS    28      38.573  49.104  43.314  1.00  0.00           C  
ATOM    470  O   LYS    28      37.747  48.354  43.827  1.00  0.00           O  
ATOM    471  N   LYS    29      38.372  49.681  42.126  1.00  0.00           N  
ATOM    472  H   LYS    29      39.118  50.262  41.761  1.00  0.00           H  
ATOM    473  CA  LYS    29      37.165  49.531  41.302  1.00  0.00           C  
ATOM    474  HA  LYS    29      36.320  49.321  41.959  1.00  0.00           H  
ATOM    475  CB  LYS    29      36.912  50.889  40.614  1.00  0.00           C  
ATOM    476  HB2 LYS    29      36.907  51.669  41.378  1.00  0.00           H  
ATOM    477  HB3 LYS    29      37.716  51.105  39.910  1.00  0.00           H  
ATOM    478  CG  LYS    29      35.578  50.939  39.863  1.00  0.00           C  
ATOM    479  HG2 LYS    29      35.650  50.306  38.980  1.00  0.00           H  
ATOM    480  HG3 LYS    29      34.800  50.559  40.525  1.00  0.00           H  
ATOM    481  CD  LYS    29      35.192  52.356  39.416  1.00  0.00           C  
ATOM    482  HD2 LYS    29      34.943  52.957  40.293  1.00  0.00           H  
ATOM    483  HD3 LYS    29      36.041  52.818  38.908  1.00  0.00           H  
ATOM    484  CE  LYS    29      34.001  52.341  38.447  1.00  0.00           C  
ATOM    485  HE2 LYS    29      33.702  53.372  38.236  1.00  0.00           H  
ATOM    486  HE3 LYS    29      34.326  51.889  37.506  1.00  0.00           H  
ATOM    487  NZ  LYS    29      32.846  51.577  38.975  1.00  0.00           N  
ATOM    488  HZ1 LYS    29      32.505  51.976  39.846  1.00  0.00           H  
ATOM    489  HZ2 LYS    29      32.070  51.589  38.317  1.00  0.00           H  
ATOM    490  HZ3 LYS    29      33.094  50.602  39.120  1.00  0.00           H  
ATOM    491  C   LYS    29      37.228  48.351  40.311  1.00  0.00           C  
ATOM    492  O   LYS    29      36.172  47.963  39.800  1.00  0.00           O  
ATOM    493  N   TYR    30      38.409  47.759  40.075  1.00  0.00           N  
ATOM    494  H   TYR    30      39.222  48.142  40.538  1.00  0.00           H  
ATOM    495  CA  TYR    30      38.602  46.709  39.054  1.00  0.00           C  
ATOM    496  HA  TYR    30      37.630  46.271  38.819  1.00  0.00           H  
ATOM    497  CB  TYR    30      39.149  47.342  37.763  1.00  0.00           C  
ATOM    498  HB2 TYR    30      40.178  47.662  37.940  1.00  0.00           H  
ATOM    499  HB3 TYR    30      39.179  46.578  36.985  1.00  0.00           H  
ATOM    500  CG  TYR    30      38.352  48.521  37.240  1.00  0.00           C  
ATOM    501  CD1 TYR    30      37.076  48.315  36.685  1.00  0.00           C  
ATOM    502  HD1 TYR    30      36.675  47.314  36.607  1.00  0.00           H  
ATOM    503  CE1 TYR    30      36.322  49.410  36.227  1.00  0.00           C  
ATOM    504  HE1 TYR    30      35.350  49.246  35.791  1.00  0.00           H  
ATOM    505  CZ  TYR    30      36.844  50.717  36.333  1.00  0.00           C  
ATOM    506  OH  TYR    30      36.117  51.785  35.918  1.00  0.00           O  
ATOM    507  HH  TYR    30      35.425  51.505  35.290  1.00  0.00           H  
ATOM    508  CE2 TYR    30      38.125  50.921  36.882  1.00  0.00           C  
ATOM    509  HE2 TYR    30      38.521  51.920  36.943  1.00  0.00           H  
ATOM    510  CD2 TYR    30      38.882  49.822  37.324  1.00  0.00           C  
ATOM    511  HD2 TYR    30      39.870  49.977  37.730  1.00  0.00           H  
ATOM    512  C   TYR    30      39.523  45.533  39.434  1.00  0.00           C  
ATOM    513  O   TYR    30      39.262  44.408  38.998  1.00  0.00           O  
ATOM    514  N   GLY    31      40.594  45.749  40.205  1.00  0.00           N  
ATOM    515  H   GLY    31      40.736  46.667  40.613  1.00  0.00           H  
ATOM    516  CA  GLY    31      41.635  44.745  40.467  1.00  0.00           C  
ATOM    517  HA2 GLY    31      41.559  44.429  41.507  1.00  0.00           H  
ATOM    518  HA3 GLY    31      41.462  43.874  39.836  1.00  0.00           H  
ATOM    519  C   GLY    31      43.071  45.258  40.230  1.00  0.00           C  
ATOM    520  O   GLY    31      43.317  46.464  40.301  1.00  0.00           O  
ATOM    521  N   PRO    32      44.053  44.374  39.956  1.00  0.00           N  
ATOM    522  CD  PRO    32      43.886  42.929  39.857  1.00  0.00           C  
ATOM    523  HD2 PRO    32      43.354  42.662  38.944  1.00  0.00           H  
ATOM    524  HD3 PRO    32      43.345  42.557  40.729  1.00  0.00           H  
ATOM    525  CG  PRO    32      45.295  42.333  39.844  1.00  0.00           C  
ATOM    526  HG2 PRO    32      45.643  42.228  38.816  1.00  0.00           H  
ATOM    527  HG3 PRO    32      45.336  41.372  40.358  1.00  0.00           H  
ATOM    528  CB  PRO    32      46.118  43.401  40.563  1.00  0.00           C  
ATOM    529  HB2 PRO    32      47.177  43.328  40.316  1.00  0.00           H  
ATOM    530  HB3 PRO    32      45.974  43.309  41.641  1.00  0.00           H  
ATOM    531  CA  PRO    32      45.479  44.704  40.066  1.00  0.00           C  
ATOM    532  HA  PRO    32      45.632  45.481  40.815  1.00  0.00           H  
ATOM    533  C   PRO    32      46.153  45.164  38.760  1.00  0.00           C  
ATOM    534  O   PRO    32      47.359  45.409  38.763  1.00  0.00           O  
ATOM    535  N   ILE    33      45.423  45.296  37.649  1.00  0.00           N  
ATOM    536  H   ILE    33      44.434  45.099  37.694  1.00  0.00           H  
ATOM    537  CA  ILE    33      45.988  45.604  36.324  1.00  0.00           C  
ATOM    538  HA  ILE    33      46.680  46.436  36.451  1.00  0.00           H  
ATOM    539  CB  ILE    33      46.798  44.402  35.767  1.00  0.00           C  
ATOM    540  HB  ILE    33      47.580  44.175  36.492  1.00  0.00           H  
ATOM    541  CG2 ILE    33      45.936  43.135  35.590  1.00  0.00           C  
ATOM    542 HG21 ILE    33      45.210  43.275  34.789  1.00  0.00           H  
ATOM    543 HG22 ILE    33      46.567  42.281  35.345  1.00  0.00           H  
ATOM    544 HG23 ILE    33      45.405  42.900  36.510  1.00  0.00           H  
ATOM    545  CG1 ILE    33      47.495  44.774  34.438  1.00  0.00           C  
ATOM    546 HG12 ILE    33      46.759  44.830  33.635  1.00  0.00           H  
ATOM    547 HG13 ILE    33      47.955  45.756  34.542  1.00  0.00           H  
ATOM    548  CD1 ILE    33      48.601  43.796  34.026  1.00  0.00           C  
ATOM    549 HD11 ILE    33      48.188  42.807  33.830  1.00  0.00           H  
ATOM    550 HD12 ILE    33      49.079  44.157  33.116  1.00  0.00           H  
ATOM    551 HD13 ILE    33      49.350  43.730  34.816  1.00  0.00           H  
ATOM    552  C   ILE    33      44.896  46.059  35.348  1.00  0.00           C  
ATOM    553  O   ILE    33      43.807  45.480  35.322  1.00  0.00           O  
ATOM    554  N   TYR    34      45.187  47.096  34.558  1.00  0.00           N  
ATOM    555  H   TYR    34      46.109  47.517  34.637  1.00  0.00           H  
ATOM    556  CA  TYR    34      44.317  47.612  33.493  1.00  0.00           C  
ATOM    557  HA  TYR    34      43.829  46.762  33.015  1.00  0.00           H  
ATOM    558  CB  TYR    34      43.214  48.511  34.089  1.00  0.00           C  
ATOM    559  HB2 TYR    34      42.477  48.713  33.311  1.00  0.00           H  
ATOM    560  HB3 TYR    34      42.689  47.956  34.868  1.00  0.00           H  
ATOM    561  CG  TYR    34      43.681  49.838  34.664  1.00  0.00           C  
ATOM    562  CD1 TYR    34      43.684  50.994  33.858  1.00  0.00           C  
ATOM    563  HD1 TYR    34      43.352  50.944  32.829  1.00  0.00           H  
ATOM    564  CE1 TYR    34      44.110  52.225  34.388  1.00  0.00           C  
ATOM    565  HE1 TYR    34      44.114  53.107  33.766  1.00  0.00           H  
ATOM    566  CZ  TYR    34      44.515  52.304  35.736  1.00  0.00           C  
ATOM    567  OH  TYR    34      44.939  53.487  36.245  1.00  0.00           O  
ATOM    568  HH  TYR    34      45.277  54.069  35.560  1.00  0.00           H  
ATOM    569  CE2 TYR    34      44.492  51.155  36.553  1.00  0.00           C  
ATOM    570  HE2 TYR    34      44.802  51.233  37.584  1.00  0.00           H  
ATOM    571  CD2 TYR    34      44.081  49.921  36.013  1.00  0.00           C  
ATOM    572  HD2 TYR    34      44.069  49.036  36.634  1.00  0.00           H  
ATOM    573  C   TYR    34      45.151  48.323  32.409  1.00  0.00           C  
ATOM    574  O   TYR    34      46.381  48.334  32.474  1.00  0.00           O  
ATOM    575  N   SER    35      44.513  48.890  31.382  1.00  0.00           N  
ATOM    576  H   SER    35      43.505  48.868  31.341  1.00  0.00           H  
ATOM    577  CA  SER    35      45.208  49.568  30.279  1.00  0.00           C  
ATOM    578  HA  SER    35      46.197  49.868  30.622  1.00  0.00           H  
ATOM    579  CB  SER    35      45.387  48.590  29.110  1.00  0.00           C  
ATOM    580  HB2 SER    35      45.975  49.065  28.323  1.00  0.00           H  
ATOM    581  HB3 SER    35      45.929  47.712  29.464  1.00  0.00           H  
ATOM    582  OG  SER    35      44.132  48.189  28.584  1.00  0.00           O  
ATOM    583  HG  SER    35      44.267  47.412  28.032  1.00  0.00           H  
ATOM    584  C   SER    35      44.490  50.842  29.819  1.00  0.00           C  
ATOM    585  O   SER    35      43.346  51.101  30.190  1.00  0.00           O  
ATOM    586  N   VAL    36      45.188  51.654  29.022  1.00  0.00           N  
ATOM    587  H   VAL    36      46.144  51.377  28.809  1.00  0.00           H  
ATOM    588  CA  VAL    36      44.745  52.937  28.450  1.00  0.00           C  
ATOM    589  HA  VAL    36      43.660  52.933  28.345  1.00  0.00           H  
ATOM    590  CB  VAL    36      45.166  54.112  29.368  1.00  0.00           C  
ATOM    591  HB  VAL    36      46.228  54.016  29.598  1.00  0.00           H  
ATOM    592  CG1 VAL    36      44.951  55.493  28.729  1.00  0.00           C  
ATOM    593 HG11 VAL    36      43.916  55.605  28.406  1.00  0.00           H  
ATOM    594 HG12 VAL    36      45.185  56.275  29.452  1.00  0.00           H  
ATOM    595 HG13 VAL    36      45.623  55.626  27.882  1.00  0.00           H  
ATOM    596  CG2 VAL    36      44.385  54.107  30.690  1.00  0.00           C  
ATOM    597 HG21 VAL    36      44.592  53.193  31.242  1.00  0.00           H  
ATOM    598 HG22 VAL    36      44.691  54.951  31.308  1.00  0.00           H  
ATOM    599 HG23 VAL    36      43.315  54.167  30.493  1.00  0.00           H  
ATOM    600  C   VAL    36      45.376  53.082  27.061  1.00  0.00           C  
ATOM    601  O   VAL    36      46.486  52.600  26.845  1.00  0.00           O  
ATOM    602  N   ARG    37      44.704  53.723  26.095  1.00  0.00           N  
ATOM    603  H   ARG    37      43.779  54.072  26.297  1.00  0.00           H  
ATOM    604  CA  ARG    37      45.358  54.159  24.848  1.00  0.00           C  
ATOM    605  HA  ARG    37      46.365  53.741  24.834  1.00  0.00           H  
ATOM    606  CB  ARG    37      44.622  53.598  23.618  1.00  0.00           C  
ATOM    607  HB2 ARG    37      44.213  52.614  23.858  1.00  0.00           H  
ATOM    608  HB3 ARG    37      43.800  54.256  23.332  1.00  0.00           H  
ATOM    609  CG  ARG    37      45.612  53.431  22.455  1.00  0.00           C  
ATOM    610  HG2 ARG    37      46.098  54.383  22.234  1.00  0.00           H  
ATOM    611  HG3 ARG    37      46.371  52.713  22.757  1.00  0.00           H  
ATOM    612  CD  ARG    37      44.946  52.902  21.186  1.00  0.00           C  
ATOM    613  HD2 ARG    37      45.712  52.442  20.557  1.00  0.00           H  
ATOM    614  HD3 ARG    37      44.220  52.137  21.463  1.00  0.00           H  
ATOM    615  NE  ARG    37      44.308  53.993  20.435  1.00  0.00           N  
ATOM    616  HE  ARG    37      44.741  54.907  20.483  1.00  0.00           H  
ATOM    617  CZ  ARG    37      43.243  53.930  19.666  1.00  0.00           C  
ATOM    618  NH1 ARG    37      42.582  52.836  19.448  1.00  0.00           N  
ATOM    619 HH11 ARG    37      42.960  51.953  19.771  1.00  0.00           H  
ATOM    620 HH12 ARG    37      41.791  52.884  18.821  1.00  0.00           H  
ATOM    621  NH2 ARG    37      42.828  55.000  19.065  1.00  0.00           N  
ATOM    622 HH21 ARG    37      43.358  55.852  19.152  1.00  0.00           H  
ATOM    623 HH22 ARG    37      42.035  54.923  18.435  1.00  0.00           H  
ATOM    624  C   ARG    37      45.532  55.679  24.801  1.00  0.00           C  
ATOM    625  O   ARG    37      44.567  56.405  24.574  1.00  0.00           O  
ATOM    626  N   MET    38      46.752  56.177  24.987  1.00  0.00           N  
ATOM    627  H   MET    38      47.519  55.520  25.074  1.00  0.00           H  
ATOM    628  CA  MET    38      47.072  57.601  24.834  1.00  0.00           C  
ATOM    629  HA  MET    38      46.247  58.182  25.251  1.00  0.00           H  
ATOM    630  CB  MET    38      48.352  57.953  25.623  1.00  0.00           C  
ATOM    631  HB2 MET    38      48.846  57.044  25.971  1.00  0.00           H  
ATOM    632  HB3 MET    38      49.056  58.502  24.998  1.00  0.00           H  
ATOM    633  CG  MET    38      48.029  58.831  26.834  1.00  0.00           C  
ATOM    634  HG2 MET    38      47.282  58.330  27.451  1.00  0.00           H  
ATOM    635  HG3 MET    38      48.939  58.942  27.425  1.00  0.00           H  
ATOM    636  SD  MET    38      47.431  60.487  26.389  1.00  0.00           S  
ATOM    637  CE  MET    38      47.275  61.190  28.050  1.00  0.00           C  
ATOM    638  HE1 MET    38      48.231  61.115  28.569  1.00  0.00           H  
ATOM    639  HE2 MET    38      46.993  62.239  27.979  1.00  0.00           H  
ATOM    640  HE3 MET    38      46.514  60.650  28.612  1.00  0.00           H  
ATOM    641  C   MET    38      47.154  57.966  23.342  1.00  0.00           C  
ATOM    642  O   MET    38      48.225  58.021  22.732  1.00  0.00           O  
ATOM    643  N   GLY    39      45.988  58.147  22.714  1.00  0.00           N  
ATOM    644  H   GLY    39      45.141  57.988  23.250  1.00  0.00           H  
ATOM    645  CA  GLY    39      45.868  58.471  21.290  1.00  0.00           C  
ATOM    646  HA2 GLY    39      44.850  58.794  21.076  1.00  0.00           H  
ATOM    647  HA3 GLY    39      46.553  59.281  21.033  1.00  0.00           H  
ATOM    648  C   GLY    39      46.182  57.248  20.429  1.00  0.00           C  
ATOM    649  O   GLY    39      45.279  56.529  19.999  1.00  0.00           O  
ATOM    650  N   THR    40      47.476  56.992  20.233  1.00  0.00           N  
ATOM    651  H   THR    40      48.127  57.649  20.646  1.00  0.00           H  
ATOM    652  CA  THR    40      48.032  55.763  19.633  1.00  0.00           C  
ATOM    653  HA  THR    40      47.275  54.979  19.656  1.00  0.00           H  
ATOM    654  CB  THR    40      48.429  55.975  18.162  1.00  0.00           C  
ATOM    655  HB  THR    40      48.848  55.050  17.763  1.00  0.00           H  
ATOM    656  CG2 THR    40      47.242  56.374  17.289  1.00  0.00           C  
ATOM    657 HG21 THR    40      46.866  57.357  17.573  1.00  0.00           H  
ATOM    658 HG22 THR    40      47.568  56.405  16.251  1.00  0.00           H  
ATOM    659 HG23 THR    40      46.446  55.636  17.386  1.00  0.00           H  
ATOM    660  OG1 THR    40      49.391  57.000  18.057  1.00  0.00           O  
ATOM    661  HG1 THR    40      50.271  56.612  18.201  1.00  0.00           H  
ATOM    662  C   THR    40      49.241  55.209  20.400  1.00  0.00           C  
ATOM    663  O   THR    40      49.839  54.230  19.957  1.00  0.00           O  
ATOM    664  N   LYS    41      49.601  55.772  21.562  1.00  0.00           N  
ATOM    665  H   LYS    41      49.067  56.567  21.898  1.00  0.00           H  
ATOM    666  CA  LYS    41      50.382  55.041  22.572  1.00  0.00           C  
ATOM    667  HA  LYS    41      51.181  54.473  22.092  1.00  0.00           H  
ATOM    668  CB  LYS    41      50.992  55.984  23.630  1.00  0.00           C  
ATOM    669  HB2 LYS    41      50.220  56.659  23.996  1.00  0.00           H  
ATOM    670  HB3 LYS    41      51.316  55.377  24.479  1.00  0.00           H  
ATOM    671  CG  LYS    41      52.210  56.809  23.178  1.00  0.00           C  
ATOM    672  HG2 LYS    41      52.600  57.339  24.049  1.00  0.00           H  
ATOM    673  HG3 LYS    41      52.986  56.133  22.816  1.00  0.00           H  
ATOM    674  CD  LYS    41      51.885  57.837  22.087  1.00  0.00           C  
ATOM    675  HD2 LYS    41      51.608  57.304  21.178  1.00  0.00           H  
ATOM    676  HD3 LYS    41      51.046  58.458  22.408  1.00  0.00           H  
ATOM    677  CE  LYS    41      53.087  58.729  21.767  1.00  0.00           C  
ATOM    678  HE2 LYS    41      53.313  59.359  22.630  1.00  0.00           H  
ATOM    679  HE3 LYS    41      53.953  58.091  21.563  1.00  0.00           H  
ATOM    680  NZ  LYS    41      52.793  59.554  20.575  1.00  0.00           N  
ATOM    681  HZ1 LYS    41      52.013  60.193  20.721  1.00  0.00           H  
ATOM    682  HZ2 LYS    41      53.587  60.091  20.250  1.00  0.00           H  
ATOM    683  HZ3 LYS    41      52.538  58.946  19.803  1.00  0.00           H  
ATOM    684  C   LYS    41      49.424  54.056  23.235  1.00  0.00           C  
ATOM    685  O   LYS    41      48.286  54.425  23.517  1.00  0.00           O  
ATOM    686  N   THR    42      49.863  52.835  23.495  1.00  0.00           N  
ATOM    687  H   THR    42      50.820  52.606  23.281  1.00  0.00           H  
ATOM    688  CA  THR    42      49.025  51.789  24.094  1.00  0.00           C  
ATOM    689  HA  THR    42      48.040  52.185  24.338  1.00  0.00           H  
ATOM    690  CB  THR    42      48.838  50.606  23.128  1.00  0.00           C  
ATOM    691  HB  THR    42      49.807  50.154  22.913  1.00  0.00           H  
ATOM    692  CG2 THR    42      47.887  49.548  23.685  1.00  0.00           C  
ATOM    693 HG21 THR    42      46.905  49.988  23.865  1.00  0.00           H  
ATOM    694 HG22 THR    42      47.790  48.733  22.966  1.00  0.00           H  
ATOM    695 HG23 THR    42      48.274  49.142  24.619  1.00  0.00           H  
ATOM    696  OG1 THR    42      48.266  51.067  21.924  1.00  0.00           O  
ATOM    697  HG1 THR    42      48.354  50.360  21.256  1.00  0.00           H  
ATOM    698  C   THR    42      49.704  51.369  25.386  1.00  0.00           C  
ATOM    699  O   THR    42      50.871  50.991  25.348  1.00  0.00           O  
ATOM    700  N   THR    43      49.019  51.533  26.516  1.00  0.00           N  
ATOM    701  H   THR    43      48.064  51.868  26.440  1.00  0.00           H  
ATOM    702  CA  THR    43      49.636  51.757  27.829  1.00  0.00           C  
ATOM    703  HA  THR    43      50.715  51.635  27.764  1.00  0.00           H  
ATOM    704  CB  THR    43      49.328  53.199  28.282  1.00  0.00           C  
ATOM    705  HB  THR    43      48.261  53.270  28.491  1.00  0.00           H  
ATOM    706  CG2 THR    43      50.070  53.593  29.555  1.00  0.00           C  
ATOM    707 HG21 THR    43      51.138  53.441  29.416  1.00  0.00           H  
ATOM    708 HG22 THR    43      49.885  54.645  29.774  1.00  0.00           H  
ATOM    709 HG23 THR    43      49.726  52.990  30.394  1.00  0.00           H  
ATOM    710  OG1 THR    43      49.612  54.151  27.274  1.00  0.00           O  
ATOM    711  HG1 THR    43      50.550  54.457  27.372  1.00  0.00           H  
ATOM    712  C   THR    43      49.076  50.779  28.864  1.00  0.00           C  
ATOM    713  O   THR    43      47.881  50.811  29.162  1.00  0.00           O  
ATOM    714  N   VAL    44      49.906  49.893  29.419  1.00  0.00           N  
ATOM    715  H   VAL    44      50.872  49.882  29.096  1.00  0.00           H  
ATOM    716  CA  VAL    44      49.518  48.954  30.491  1.00  0.00           C  
ATOM    717  HA  VAL    44      48.439  48.806  30.443  1.00  0.00           H  
ATOM    718  CB  VAL    44      50.173  47.570  30.313  1.00  0.00           C  
ATOM    719  HB  VAL    44      51.243  47.651  30.504  1.00  0.00           H  
ATOM    720  CG1 VAL    44      49.572  46.562  31.304  1.00  0.00           C  
ATOM    721 HG11 VAL    44      48.497  46.472  31.143  1.00  0.00           H  
ATOM    722 HG12 VAL    44      50.035  45.586  31.167  1.00  0.00           H  
ATOM    723 HG13 VAL    44      49.749  46.883  32.329  1.00  0.00           H  
ATOM    724  CG2 VAL    44      49.978  47.006  28.899  1.00  0.00           C  
ATOM    725 HG21 VAL    44      50.485  47.641  28.173  1.00  0.00           H  
ATOM    726 HG22 VAL    44      50.413  46.009  28.836  1.00  0.00           H  
ATOM    727 HG23 VAL    44      48.916  46.956  28.657  1.00  0.00           H  
ATOM    728  C   VAL    44      49.849  49.521  31.876  1.00  0.00           C  
ATOM    729  O   VAL    44      51.003  49.851  32.146  1.00  0.00           O  
ATOM    730  N   ILE    45      48.858  49.599  32.768  1.00  0.00           N  
ATOM    731  H   ILE    45      47.944  49.239  32.506  1.00  0.00           H  
ATOM    732  CA  ILE    45      49.018  50.044  34.157  1.00  0.00           C  
ATOM    733  HA  ILE    45      49.979  50.553  34.255  1.00  0.00           H  
ATOM    734  CB  ILE    45      47.920  51.052  34.577  1.00  0.00           C  
ATOM    735  HB  ILE    45      46.940  50.581  34.479  1.00  0.00           H  
ATOM    736  CG2 ILE    45      48.120  51.433  36.059  1.00  0.00           C  
ATOM    737 HG21 ILE    45      49.117  51.852  36.205  1.00  0.00           H  
ATOM    738 HG22 ILE    45      47.380  52.172  36.363  1.00  0.00           H  
ATOM    739 HG23 ILE    45      47.993  50.562  36.701  1.00  0.00           H  
ATOM    740  CG1 ILE    45      47.934  52.364  33.754  1.00  0.00           C  
ATOM    741 HG12 ILE    45      47.388  53.130  34.307  1.00  0.00           H  
ATOM    742 HG13 ILE    45      48.961  52.714  33.637  1.00  0.00           H  
ATOM    743  CD1 ILE    45      47.267  52.278  32.374  1.00  0.00           C  
ATOM    744 HD11 ILE    45      46.292  51.798  32.457  1.00  0.00           H  
ATOM    745 HD12 ILE    45      47.136  53.285  31.977  1.00  0.00           H  
ATOM    746 HD13 ILE    45      47.889  51.721  31.678  1.00  0.00           H  
ATOM    747  C   ILE    45      49.049  48.809  35.066  1.00  0.00           C  
ATOM    748  O   ILE    45      48.021  48.183  35.336  1.00  0.00           O  
ATOM    749  N   VAL    46      50.247  48.438  35.514  1.00  0.00           N  
ATOM    750  H   VAL    46      51.042  49.029  35.276  1.00  0.00           H  
ATOM    751  CA  VAL    46      50.528  47.222  36.287  1.00  0.00           C  
ATOM    752  HA  VAL    46      49.733  46.498  36.108  1.00  0.00           H  
ATOM    753  CB  VAL    46      51.853  46.590  35.829  1.00  0.00           C  
ATOM    754  HB  VAL    46      52.660  47.287  36.032  1.00  0.00           H  
ATOM    755  CG1 VAL    46      52.129  45.279  36.573  1.00  0.00           C  
ATOM    756 HG11 VAL    46      51.301  44.589  36.419  1.00  0.00           H  
ATOM    757 HG12 VAL    46      53.045  44.825  36.193  1.00  0.00           H  
ATOM    758 HG13 VAL    46      52.259  45.467  37.639  1.00  0.00           H  
ATOM    759  CG2 VAL    46      51.845  46.296  34.323  1.00  0.00           C  
ATOM    760 HG21 VAL    46      51.738  47.223  33.759  1.00  0.00           H  
ATOM    761 HG22 VAL    46      52.789  45.844  34.033  1.00  0.00           H  
ATOM    762 HG23 VAL    46      51.028  45.621  34.074  1.00  0.00           H  
ATOM    763  C   VAL    46      50.552  47.556  37.779  1.00  0.00           C  
ATOM    764  O   VAL    46      51.476  48.197  38.275  1.00  0.00           O  
ATOM    765  N   GLY    47      49.504  47.175  38.505  1.00  0.00           N  
ATOM    766  H   GLY    47      48.778  46.613  38.072  1.00  0.00           H  
ATOM    767  CA  GLY    47      49.200  47.723  39.826  1.00  0.00           C  
ATOM    768  HA2 GLY    47      49.678  48.693  39.938  1.00  0.00           H  
ATOM    769  HA3 GLY    47      48.125  47.882  39.868  1.00  0.00           H  
ATOM    770  C   GLY    47      49.589  46.879  41.041  1.00  0.00           C  
ATOM    771  O   GLY    47      49.216  47.251  42.155  1.00  0.00           O  
ATOM    772  N   HID    48      50.311  45.761  40.889  1.00  0.00           N  
ATOM    773  H   HID    48      50.608  45.486  39.965  1.00  0.00           H  
ATOM    774  CA  HID    48      50.663  44.916  42.038  1.00  0.00           C  
ATOM    775  HA  HID    48      50.838  45.599  42.870  1.00  0.00           H  
ATOM    776  CB  HID    48      49.478  44.012  42.418  1.00  0.00           C  
ATOM    777  HB2 HID    48      48.540  44.543  42.246  1.00  0.00           H  
ATOM    778  HB3 HID    48      49.480  43.117  41.793  1.00  0.00           H  
ATOM    779  CG  HID    48      49.515  43.630  43.874  1.00  0.00           C  
ATOM    780  ND1 HID    48      49.461  42.360  44.408  1.00  0.00           N  
ATOM    781  HD1 HID    48      49.327  41.493  43.907  1.00  0.00           H  
ATOM    782  CE1 HID    48      49.529  42.469  45.746  1.00  0.00           C  
ATOM    783  HE1 HID    48      49.534  41.635  46.440  1.00  0.00           H  
ATOM    784  NE2 HID    48      49.617  43.762  46.103  1.00  0.00           N  
ATOM    785  CD2 HID    48      49.580  44.506  44.925  1.00  0.00           C  
ATOM    786  HD2 HID    48      49.612  45.586  44.855  1.00  0.00           H  
ATOM    787  C   HID    48      51.968  44.120  41.870  1.00  0.00           C  
ATOM    788  O   HID    48      52.380  43.791  40.758  1.00  0.00           O  
ATOM    789  N   HID    49      52.646  43.840  42.989  1.00  0.00           N  
ATOM    790  H   HID    49      52.219  44.079  43.873  1.00  0.00           H  
ATOM    791  CA  HID    49      54.060  43.445  43.018  1.00  0.00           C  
ATOM    792  HA  HID    49      54.633  44.254  42.570  1.00  0.00           H  
ATOM    793  CB  HID    49      54.534  43.315  44.472  1.00  0.00           C  
ATOM    794  HB2 HID    49      55.611  43.144  44.478  1.00  0.00           H  
ATOM    795  HB3 HID    49      54.345  44.262  44.975  1.00  0.00           H  
ATOM    796  CG  HID    49      53.866  42.210  45.252  1.00  0.00           C  
ATOM    797  ND1 HID    49      54.207  40.873  45.256  1.00  0.00           N  
ATOM    798  HD1 HID    49      55.029  40.459  44.842  1.00  0.00           H  
ATOM    799  CE1 HID    49      53.310  40.215  46.012  1.00  0.00           C  
ATOM    800  HE1 HID    49      53.331  39.155  46.237  1.00  0.00           H  
ATOM    801  NE2 HID    49      52.386  41.067  46.476  1.00  0.00           N  
ATOM    802  CD2 HID    49      52.742  42.337  46.020  1.00  0.00           C  
ATOM    803  HD2 HID    49      52.214  43.258  46.227  1.00  0.00           H  
ATOM    804  C   HID    49      54.404  42.190  42.209  1.00  0.00           C  
ATOM    805  O   HID    49      55.428  42.179  41.532  1.00  0.00           O  
ATOM    806  N   GLN    50      53.583  41.137  42.253  1.00  0.00           N  
ATOM    807  H   GLN    50      52.785  41.162  42.870  1.00  0.00           H  
ATOM    808  CA  GLN    50      53.880  39.916  41.500  1.00  0.00           C  
ATOM    809  HA  GLN    50      54.894  39.606  41.763  1.00  0.00           H  
ATOM    810  CB  GLN    50      52.932  38.781  41.908  1.00  0.00           C  
ATOM    811  HB2 GLN    50      52.917  38.703  42.997  1.00  0.00           H  
ATOM    812  HB3 GLN    50      51.923  39.007  41.558  1.00  0.00           H  
ATOM    813  CG  GLN    50      53.391  37.433  41.325  1.00  0.00           C  
ATOM    814  HG2 GLN    50      53.427  37.494  40.237  1.00  0.00           H  
ATOM    815  HG3 GLN    50      54.393  37.203  41.689  1.00  0.00           H  
ATOM    816  CD  GLN    50      52.464  36.283  41.702  1.00  0.00           C  
ATOM    817  OE1 GLN    50      51.454  36.447  42.376  1.00  0.00           O  
ATOM    818  NE2 GLN    50      52.737  35.082  41.252  1.00  0.00           N  
ATOM    819 HE21 GLN    50      52.037  34.368  41.392  1.00  0.00           H  
ATOM    820 HE22 GLN    50      53.536  34.907  40.657  1.00  0.00           H  
ATOM    821  C   GLN    50      53.889  40.174  39.987  1.00  0.00           C  
ATOM    822  O   GLN    50      54.843  39.799  39.316  1.00  0.00           O  
ATOM    823  N   LEU    51      52.881  40.880  39.463  1.00  0.00           N  
ATOM    824  H   LEU    51      52.145  41.198  40.072  1.00  0.00           H  
ATOM    825  CA  LEU    51      52.857  41.321  38.064  1.00  0.00           C  
ATOM    826  HA  LEU    51      53.007  40.456  37.415  1.00  0.00           H  
ATOM    827  CB  LEU    51      51.488  41.942  37.728  1.00  0.00           C  
ATOM    828  HB2 LEU    51      51.360  42.841  38.332  1.00  0.00           H  
ATOM    829  HB3 LEU    51      51.503  42.237  36.678  1.00  0.00           H  
ATOM    830  CG  LEU    51      50.272  41.022  37.953  1.00  0.00           C  
ATOM    831  HG  LEU    51      50.246  40.699  38.995  1.00  0.00           H  
ATOM    832  CD1 LEU    51      48.983  41.792  37.666  1.00  0.00           C  
ATOM    833 HD11 LEU    51      48.956  42.086  36.617  1.00  0.00           H  
ATOM    834 HD12 LEU    51      48.124  41.154  37.877  1.00  0.00           H  
ATOM    835 HD13 LEU    51      48.926  42.679  38.297  1.00  0.00           H  
ATOM    836  CD2 LEU    51      50.304  39.791  37.050  1.00  0.00           C  
ATOM    837 HD21 LEU    51      51.158  39.161  37.296  1.00  0.00           H  
ATOM    838 HD22 LEU    51      49.397  39.204  37.185  1.00  0.00           H  
ATOM    839 HD23 LEU    51      50.390  40.093  36.006  1.00  0.00           H  
ATOM    840  C   LEU    51      54.004  42.300  37.761  1.00  0.00           C  
ATOM    841  O   LEU    51      54.639  42.223  36.715  1.00  0.00           O  
ATOM    842  N   ALA    52      54.339  43.196  38.692  1.00  0.00           N  
ATOM    843  H   ALA    52      53.768  43.275  39.524  1.00  0.00           H  
ATOM    844  CA  ALA    52      55.492  44.080  38.528  1.00  0.00           C  
ATOM    845  HA  ALA    52      55.360  44.616  37.592  1.00  0.00           H  
ATOM    846  CB  ALA    52      55.516  45.091  39.675  1.00  0.00           C  
ATOM    847  HB1 ALA    52      55.733  44.584  40.613  1.00  0.00           H  
ATOM    848  HB2 ALA    52      56.298  45.827  39.488  1.00  0.00           H  
ATOM    849  HB3 ALA    52      54.552  45.596  39.744  1.00  0.00           H  
ATOM    850  C   ALA    52      56.829  43.327  38.409  1.00  0.00           C  
ATOM    851  O   ALA    52      57.687  43.701  37.610  1.00  0.00           O  
ATOM    852  N   LYS    53      57.020  42.259  39.190  1.00  0.00           N  
ATOM    853  H   LYS    53      56.298  42.028  39.867  1.00  0.00           H  
ATOM    854  CA  LYS    53      58.266  41.475  39.194  1.00  0.00           C  
ATOM    855  HA  LYS    53      59.067  42.125  38.843  1.00  0.00           H  
ATOM    856  CB  LYS    53      58.618  41.077  40.643  1.00  0.00           C  
ATOM    857  HB2 LYS    53      57.775  40.560  41.103  1.00  0.00           H  
ATOM    858  HB3 LYS    53      59.480  40.407  40.636  1.00  0.00           H  
ATOM    859  CG  LYS    53      58.970  42.349  41.449  1.00  0.00           C  
ATOM    860  HG2 LYS    53      59.801  42.850  40.950  1.00  0.00           H  
ATOM    861  HG3 LYS    53      58.117  43.029  41.443  1.00  0.00           H  
ATOM    862  CD  LYS    53      59.365  42.113  42.915  1.00  0.00           C  
ATOM    863  HD2 LYS    53      58.526  41.681  43.462  1.00  0.00           H  
ATOM    864  HD3 LYS    53      60.217  41.432  42.950  1.00  0.00           H  
ATOM    865  CE  LYS    53      59.760  43.471  43.523  1.00  0.00           C  
ATOM    866  HE2 LYS    53      60.644  43.822  42.984  1.00  0.00           H  
ATOM    867  HE3 LYS    53      58.953  44.187  43.355  1.00  0.00           H  
ATOM    868  NZ  LYS    53      60.086  43.420  44.968  1.00  0.00           N  
ATOM    869  HZ1 LYS    53      60.768  42.679  45.130  1.00  0.00           H  
ATOM    870  HZ2 LYS    53      60.471  44.307  45.288  1.00  0.00           H  
ATOM    871  HZ3 LYS    53      59.276  43.207  45.543  1.00  0.00           H  
ATOM    872  C   LYS    53      58.251  40.328  38.170  1.00  0.00           C  
ATOM    873  O   LYS    53      59.309  39.926  37.686  1.00  0.00           O  
ATOM    874  N   GLU    54      57.075  39.910  37.701  1.00  0.00           N  
ATOM    875  H   GLU    54      56.234  40.188  38.196  1.00  0.00           H  
ATOM    876  CA  GLU    54      56.912  39.322  36.367  1.00  0.00           C  
ATOM    877  HA  GLU    54      57.485  38.403  36.318  1.00  0.00           H  
ATOM    878  CB  GLU    54      55.434  38.967  36.103  1.00  0.00           C  
ATOM    879  HB2 GLU    54      55.104  38.228  36.834  1.00  0.00           H  
ATOM    880  HB3 GLU    54      54.847  39.866  36.247  1.00  0.00           H  
ATOM    881  CG  GLU    54      55.169  38.422  34.685  1.00  0.00           C  
ATOM    882  HG2 GLU    54      55.721  39.014  33.955  1.00  0.00           H  
ATOM    883  HG3 GLU    54      55.552  37.400  34.630  1.00  0.00           H  
ATOM    884  CD  GLU    54      53.688  38.452  34.262  1.00  0.00           C  
ATOM    885  OE1 GLU    54      52.896  39.265  34.781  1.00  0.00           O  
ATOM    886  OE2 GLU    54      53.334  37.685  33.338  1.00  0.00           O  
ATOM    887  C   GLU    54      57.489  40.268  35.305  1.00  0.00           C  
ATOM    888  O   GLU    54      58.491  39.931  34.677  1.00  0.00           O  
ATOM    889  N   VAL    55      56.908  41.462  35.149  1.00  0.00           N  
ATOM    890  H   VAL    55      56.082  41.667  35.708  1.00  0.00           H  
ATOM    891  CA  VAL    55      57.326  42.476  34.167  1.00  0.00           C  
ATOM    892  HA  VAL    55      57.135  42.076  33.172  1.00  0.00           H  
ATOM    893  CB  VAL    55      56.491  43.763  34.326  1.00  0.00           C  
ATOM    894  HB  VAL    55      56.419  44.018  35.382  1.00  0.00           H  
ATOM    895  CG1 VAL    55      57.042  44.986  33.577  1.00  0.00           C  
ATOM    896 HG11 VAL    55      57.152  44.755  32.519  1.00  0.00           H  
ATOM    897 HG12 VAL    55      56.360  45.828  33.691  1.00  0.00           H  
ATOM    898 HG13 VAL    55      58.008  45.282  33.984  1.00  0.00           H  
ATOM    899  CG2 VAL    55      55.086  43.514  33.782  1.00  0.00           C  
ATOM    900 HG21 VAL    55      54.643  42.636  34.248  1.00  0.00           H  
ATOM    901 HG22 VAL    55      54.458  44.374  33.996  1.00  0.00           H  
ATOM    902 HG23 VAL    55      55.142  43.356  32.707  1.00  0.00           H  
ATOM    903  C   VAL    55      58.820  42.777  34.212  1.00  0.00           C  
ATOM    904  O   VAL    55      59.474  42.713  33.177  1.00  0.00           O  
ATOM    905  N   LEU    56      59.363  43.129  35.380  1.00  0.00           N  
ATOM    906  H   LEU    56      58.752  43.225  36.186  1.00  0.00           H  
ATOM    907  CA  LEU    56      60.750  43.590  35.488  1.00  0.00           C  
ATOM    908  HA  LEU    56      61.001  44.129  34.573  1.00  0.00           H  
ATOM    909  CB  LEU    56      60.877  44.580  36.664  1.00  0.00           C  
ATOM    910  HB2 LEU    56      60.543  44.079  37.572  1.00  0.00           H  
ATOM    911  HB3 LEU    56      61.930  44.839  36.792  1.00  0.00           H  
ATOM    912  CG  LEU    56      60.070  45.885  36.494  1.00  0.00           C  
ATOM    913  HG  LEU    56      59.028  45.651  36.280  1.00  0.00           H  
ATOM    914  CD1 LEU    56      60.114  46.691  37.791  1.00  0.00           C  
ATOM    915 HD11 LEU    56      61.138  46.991  38.011  1.00  0.00           H  
ATOM    916 HD12 LEU    56      59.505  47.586  37.676  1.00  0.00           H  
ATOM    917 HD13 LEU    56      59.715  46.096  38.611  1.00  0.00           H  
ATOM    918  CD2 LEU    56      60.617  46.771  35.372  1.00  0.00           C  
ATOM    919 HD21 LEU    56      60.518  46.272  34.411  1.00  0.00           H  
ATOM    920 HD22 LEU    56      60.050  47.703  35.332  1.00  0.00           H  
ATOM    921 HD23 LEU    56      61.665  47.009  35.557  1.00  0.00           H  
ATOM    922  C   LEU    56      61.791  42.463  35.579  1.00  0.00           C  
ATOM    923  O   LEU    56      62.952  42.709  35.262  1.00  0.00           O  
ATOM    924  N   ILE    57      61.426  41.227  35.947  1.00  0.00           N  
ATOM    925  H   ILE    57      60.454  41.057  36.174  1.00  0.00           H  
ATOM    926  CA  ILE    57      62.403  40.134  36.126  1.00  0.00           C  
ATOM    927  HA  ILE    57      63.349  40.434  35.676  1.00  0.00           H  
ATOM    928  CB  ILE    57      62.698  39.835  37.616  1.00  0.00           C  
ATOM    929  HB  ILE    57      61.797  39.454  38.097  1.00  0.00           H  
ATOM    930  CG2 ILE    57      63.777  38.742  37.748  1.00  0.00           C  
ATOM    931 HG21 ILE    57      64.706  39.067  37.279  1.00  0.00           H  
ATOM    932 HG22 ILE    57      63.965  38.531  38.803  1.00  0.00           H  
ATOM    933 HG23 ILE    57      63.447  37.809  37.288  1.00  0.00           H  
ATOM    934  CG1 ILE    57      63.175  41.096  38.367  1.00  0.00           C  
ATOM    935 HG12 ILE    57      63.943  40.822  39.085  1.00  0.00           H  
ATOM    936 HG13 ILE    57      63.627  41.808  37.676  1.00  0.00           H  
ATOM    937  CD1 ILE    57      62.031  41.766  39.133  1.00  0.00           C  
ATOM    938 HD11 ILE    57      61.683  41.104  39.926  1.00  0.00           H  
ATOM    939 HD12 ILE    57      62.378  42.697  39.572  1.00  0.00           H  
ATOM    940 HD13 ILE    57      61.208  41.990  38.461  1.00  0.00           H  
ATOM    941  C   ILE    57      61.982  38.874  35.381  1.00  0.00           C  
ATOM    942  O   ILE    57      62.684  38.456  34.458  1.00  0.00           O  
ATOM    943  N   LYS    58      60.841  38.269  35.729  1.00  0.00           N  
ATOM    944  H   LYS    58      60.270  38.700  36.453  1.00  0.00           H  
ATOM    945  CA  LYS    58      60.439  36.973  35.149  1.00  0.00           C  
ATOM    946  HA  LYS    58      61.278  36.291  35.304  1.00  0.00           H  
ATOM    947  CB  LYS    58      59.213  36.398  35.883  1.00  0.00           C  
ATOM    948  HB2 LYS    58      59.046  36.951  36.809  1.00  0.00           H  
ATOM    949  HB3 LYS    58      58.328  36.492  35.252  1.00  0.00           H  
ATOM    950  CG  LYS    58      59.430  34.925  36.264  1.00  0.00           C  
ATOM    951  HG2 LYS    58      59.717  34.354  35.379  1.00  0.00           H  
ATOM    952  HG3 LYS    58      60.242  34.876  36.989  1.00  0.00           H  
ATOM    953  CD  LYS    58      58.164  34.301  36.871  1.00  0.00           C  
ATOM    954  HD2 LYS    58      57.710  34.982  37.594  1.00  0.00           H  
ATOM    955  HD3 LYS    58      57.449  34.128  36.066  1.00  0.00           H  
ATOM    956  CE  LYS    58      58.475  32.962  37.553  1.00  0.00           C  
ATOM    957  HE2 LYS    58      57.553  32.377  37.617  1.00  0.00           H  
ATOM    958  HE3 LYS    58      59.184  32.403  36.934  1.00  0.00           H  
ATOM    959  NZ  LYS    58      59.019  33.155  38.918  1.00  0.00           N  
ATOM    960  HZ1 LYS    58      58.308  33.506  39.555  1.00  0.00           H  
ATOM    961  HZ2 LYS    58      59.345  32.281  39.323  1.00  0.00           H  
ATOM    962  HZ3 LYS    58      59.806  33.799  38.940  1.00  0.00           H  
ATOM    963  C   LYS    58      60.248  37.037  33.625  1.00  0.00           C  
ATOM    964  O   LYS    58      60.461  36.032  32.951  1.00  0.00           O  
ATOM    965  N   LYS    59      59.899  38.210  33.090  1.00  0.00           N  
ATOM    966  H   LYS    59      59.622  38.931  33.752  1.00  0.00           H  
ATOM    967  CA  LYS    59      59.918  38.603  31.666  1.00  0.00           C  
ATOM    968  HA  LYS    59      60.377  37.821  31.059  1.00  0.00           H  
ATOM    969  CB  LYS    59      58.468  38.802  31.196  1.00  0.00           C  
ATOM    970  HB2 LYS    59      57.976  39.513  31.863  1.00  0.00           H  
ATOM    971  HB3 LYS    59      58.466  39.221  30.189  1.00  0.00           H  
ATOM    972  CG  LYS    59      57.680  37.485  31.164  1.00  0.00           C  
ATOM    973  HG2 LYS    59      58.110  36.822  30.411  1.00  0.00           H  
ATOM    974  HG3 LYS    59      57.725  36.996  32.138  1.00  0.00           H  
ATOM    975  CD  LYS    59      56.216  37.766  30.831  1.00  0.00           C  
ATOM    976  HD2 LYS    59      55.804  38.434  31.590  1.00  0.00           H  
ATOM    977  HD3 LYS    59      56.146  38.255  29.857  1.00  0.00           H  
ATOM    978  CE  LYS    59      55.412  36.465  30.806  1.00  0.00           C  
ATOM    979  HE2 LYS    59      55.637  35.926  29.882  1.00  0.00           H  
ATOM    980  HE3 LYS    59      55.700  35.841  31.656  1.00  0.00           H  
ATOM    981  NZ  LYS    59      53.972  36.768  30.888  1.00  0.00           N  
ATOM    982  HZ1 LYS    59      53.731  37.519  30.250  1.00  0.00           H  
ATOM    983  HZ2 LYS    59      53.381  35.964  30.674  1.00  0.00           H  
ATOM    984  HZ3 LYS    59      53.719  37.092  31.822  1.00  0.00           H  
ATOM    985  C   LYS    59      60.750  39.881  31.443  1.00  0.00           C  
ATOM    986  O   LYS    59      60.493  40.656  30.528  1.00  0.00           O  
ATOM    987  N   GLY    60      61.758  40.114  32.289  1.00  0.00           N  
ATOM    988  H   GLY    60      61.959  39.399  32.977  1.00  0.00           H  
ATOM    989  CA  GLY    60      62.391  41.425  32.475  1.00  0.00           C  
ATOM    990  HA2 GLY    60      61.681  42.105  32.932  1.00  0.00           H  
ATOM    991  HA3 GLY    60      63.229  41.314  33.162  1.00  0.00           H  
ATOM    992  C   GLY    60      62.915  42.107  31.215  1.00  0.00           C  
ATOM    993  O   GLY    60      62.887  43.332  31.106  1.00  0.00           O  
ATOM    994  N   LYS    61      63.435  41.332  30.261  1.00  0.00           N  
ATOM    995  H   LYS    61      63.383  40.329  30.373  1.00  0.00           H  
ATOM    996  CA  LYS    61      63.995  41.880  29.019  1.00  0.00           C  
ATOM    997  HA  LYS    61      64.586  42.763  29.265  1.00  0.00           H  
ATOM    998  CB  LYS    61      64.929  40.856  28.361  1.00  0.00           C  
ATOM    999  HB2 LYS    61      64.355  39.983  28.043  1.00  0.00           H  
ATOM   1000  HB3 LYS    61      65.392  41.314  27.486  1.00  0.00           H  
ATOM   1001  CG  LYS    61      66.029  40.424  29.342  1.00  0.00           C  
ATOM   1002  HG2 LYS    61      66.577  41.305  29.679  1.00  0.00           H  
ATOM   1003  HG3 LYS    61      65.572  39.945  30.210  1.00  0.00           H  
ATOM   1004  CD  LYS    61      67.012  39.431  28.726  1.00  0.00           C  
ATOM   1005  HD2 LYS    61      66.466  38.588  28.298  1.00  0.00           H  
ATOM   1006  HD3 LYS    61      67.602  39.921  27.950  1.00  0.00           H  
ATOM   1007  CE  LYS    61      67.911  38.948  29.861  1.00  0.00           C  
ATOM   1008  HE2 LYS    61      68.414  39.811  30.305  1.00  0.00           H  
ATOM   1009  HE3 LYS    61      67.287  38.482  30.630  1.00  0.00           H  
ATOM   1010  NZ  LYS    61      68.916  37.978  29.393  1.00  0.00           N  
ATOM   1011  HZ1 LYS    61      69.512  38.372  28.666  1.00  0.00           H  
ATOM   1012  HZ2 LYS    61      69.495  37.679  30.171  1.00  0.00           H  
ATOM   1013  HZ3 LYS    61      68.483  37.151  28.991  1.00  0.00           H  
ATOM   1014  C   LYS    61      62.900  42.362  28.072  1.00  0.00           C  
ATOM   1015  O   LYS    61      63.041  43.446  27.500  1.00  0.00           O  
ATOM   1016  N   ASP    62      61.788  41.628  27.995  1.00  0.00           N  
ATOM   1017  H   ASP    62      61.754  40.756  28.509  1.00  0.00           H  
ATOM   1018  CA  ASP    62      60.622  41.913  27.156  1.00  0.00           C  
ATOM   1019  HA  ASP    62      60.906  41.745  26.117  1.00  0.00           H  
ATOM   1020  CB  ASP    62      59.427  40.982  27.468  1.00  0.00           C  
ATOM   1021  HB2 ASP    62      59.015  41.265  28.436  1.00  0.00           H  
ATOM   1022  HB3 ASP    62      58.652  41.175  26.724  1.00  0.00           H  
ATOM   1023  CG  ASP    62      59.688  39.468  27.507  1.00  0.00           C  
ATOM   1024  OD1 ASP    62      60.860  39.029  27.474  1.00  0.00           O  
ATOM   1025  OD2 ASP    62      58.687  38.716  27.556  1.00  0.00           O  
ATOM   1026  C   ASP    62      60.170  43.371  27.279  1.00  0.00           C  
ATOM   1027  O   ASP    62      59.979  44.034  26.266  1.00  0.00           O  
ATOM   1028  N   PHE    63      60.036  43.892  28.502  1.00  0.00           N  
ATOM   1029  H   PHE    63      60.197  43.276  29.290  1.00  0.00           H  
ATOM   1030  CA  PHE    63      59.439  45.210  28.765  1.00  0.00           C  
ATOM   1031  HA  PHE    63      58.910  45.531  27.872  1.00  0.00           H  
ATOM   1032  CB  PHE    63      58.392  45.060  29.876  1.00  0.00           C  
ATOM   1033  HB2 PHE    63      58.902  44.813  30.809  1.00  0.00           H  
ATOM   1034  HB3 PHE    63      57.878  46.012  30.016  1.00  0.00           H  
ATOM   1035  CG  PHE    63      57.359  43.994  29.562  1.00  0.00           C  
ATOM   1036  CD1 PHE    63      56.467  44.184  28.490  1.00  0.00           C  
ATOM   1037  HD1 PHE    63      56.484  45.108  27.932  1.00  0.00           H  
ATOM   1038  CE1 PHE    63      55.580  43.159  28.118  1.00  0.00           C  
ATOM   1039  HE1 PHE    63      54.926  43.292  27.270  1.00  0.00           H  
ATOM   1040  CZ  PHE    63      55.561  41.954  28.839  1.00  0.00           C  
ATOM   1041  HZ  PHE    63      54.881  41.166  28.558  1.00  0.00           H  
ATOM   1042  CE2 PHE    63      56.435  41.768  29.922  1.00  0.00           C  
ATOM   1043  HE2 PHE    63      56.421  40.836  30.468  1.00  0.00           H  
ATOM   1044  CD2 PHE    63      57.346  42.779  30.274  1.00  0.00           C  
ATOM   1045  HD2 PHE    63      58.054  42.609  31.072  1.00  0.00           H  
ATOM   1046  C   PHE    63      60.454  46.325  29.070  1.00  0.00           C  
ATOM   1047  O   PHE    63      60.072  47.431  29.450  1.00  0.00           O  
ATOM   1048  N   SER    64      61.748  46.072  28.870  1.00  0.00           N  
ATOM   1049  H   SER    64      61.986  45.154  28.519  1.00  0.00           H  
ATOM   1050  CA  SER    64      62.838  46.964  29.299  1.00  0.00           C  
ATOM   1051  HA  SER    64      62.576  47.363  30.280  1.00  0.00           H  
ATOM   1052  CB  SER    64      64.122  46.147  29.471  1.00  0.00           C  
ATOM   1053  HB2 SER    64      64.909  46.799  29.853  1.00  0.00           H  
ATOM   1054  HB3 SER    64      63.950  45.354  30.196  1.00  0.00           H  
ATOM   1055  OG  SER    64      64.550  45.585  28.246  1.00  0.00           O  
ATOM   1056  HG  SER    64      64.034  44.780  28.058  1.00  0.00           H  
ATOM   1057  C   SER    64      63.095  48.184  28.393  1.00  0.00           C  
ATOM   1058  O   SER    64      64.078  48.905  28.594  1.00  0.00           O  
ATOM   1059  N   GLY    65      62.260  48.438  27.383  1.00  0.00           N  
ATOM   1060  H   GLY    65      61.438  47.852  27.268  1.00  0.00           H  
ATOM   1061  CA  GLY    65      62.338  49.657  26.575  1.00  0.00           C  
ATOM   1062  HA2 GLY    65      63.366  49.815  26.257  1.00  0.00           H  
ATOM   1063  HA3 GLY    65      61.723  49.528  25.685  1.00  0.00           H  
ATOM   1064  C   GLY    65      61.862  50.909  27.323  1.00  0.00           C  
ATOM   1065  O   GLY    65      61.412  50.839  28.464  1.00  0.00           O  
ATOM   1066  N   ARG    66      61.902  52.063  26.650  1.00  0.00           N  
ATOM   1067  H   ARG    66      62.296  52.039  25.709  1.00  0.00           H  
ATOM   1068  CA  ARG    66      61.304  53.329  27.113  1.00  0.00           C  
ATOM   1069  HA  ARG    66      60.773  53.147  28.048  1.00  0.00           H  
ATOM   1070  CB  ARG    66      62.399  54.392  27.354  1.00  0.00           C  
ATOM   1071  HB2 ARG    66      62.967  54.530  26.431  1.00  0.00           H  
ATOM   1072  HB3 ARG    66      61.912  55.343  27.579  1.00  0.00           H  
ATOM   1073  CG  ARG    66      63.391  54.089  28.494  1.00  0.00           C  
ATOM   1074  HG2 ARG    66      63.940  53.180  28.262  1.00  0.00           H  
ATOM   1075  HG3 ARG    66      64.104  54.913  28.556  1.00  0.00           H  
ATOM   1076  CD  ARG    66      62.694  53.926  29.851  1.00  0.00           C  
ATOM   1077  HD2 ARG    66      62.024  54.772  30.010  1.00  0.00           H  
ATOM   1078  HD3 ARG    66      62.099  53.012  29.821  1.00  0.00           H  
ATOM   1079  NE  ARG    66      63.642  53.856  30.983  1.00  0.00           N  
ATOM   1080  HE  ARG    66      64.524  54.350  30.885  1.00  0.00           H  
ATOM   1081  CZ  ARG    66      63.352  53.369  32.180  1.00  0.00           C  
ATOM   1082  NH1 ARG    66      62.170  52.914  32.465  1.00  0.00           N  
ATOM   1083 HH11 ARG    66      61.401  53.075  31.824  1.00  0.00           H  
ATOM   1084 HH12 ARG    66      61.941  52.716  33.439  1.00  0.00           H  
ATOM   1085  NH2 ARG    66      64.219  53.329  33.149  1.00  0.00           N  
ATOM   1086 HH21 ARG    66      65.201  53.535  32.995  1.00  0.00           H  
ATOM   1087 HH22 ARG    66      63.913  52.947  34.040  1.00  0.00           H  
ATOM   1088  C   ARG    66      60.289  53.839  26.077  1.00  0.00           C  
ATOM   1089  O   ARG    66      60.563  53.732  24.877  1.00  0.00           O  
ATOM   1090  N   PRO    67      59.112  54.353  26.473  1.00  0.00           N  
ATOM   1091  CD  PRO    67      58.625  54.485  27.840  1.00  0.00           C  
ATOM   1092  HD2 PRO    67      59.384  54.908  28.499  1.00  0.00           H  
ATOM   1093  HD3 PRO    67      58.306  53.510  28.209  1.00  0.00           H  
ATOM   1094  CG  PRO    67      57.422  55.423  27.761  1.00  0.00           C  
ATOM   1095  HG2 PRO    67      57.755  56.456  27.876  1.00  0.00           H  
ATOM   1096  HG3 PRO    67      56.667  55.177  28.506  1.00  0.00           H  
ATOM   1097  CB  PRO    67      56.894  55.205  26.346  1.00  0.00           C  
ATOM   1098  HB2 PRO    67      56.333  56.069  25.985  1.00  0.00           H  
ATOM   1099  HB3 PRO    67      56.270  54.311  26.321  1.00  0.00           H  
ATOM   1100  CA  PRO    67      58.162  54.952  25.535  1.00  0.00           C  
ATOM   1101  HA  PRO    67      57.933  54.259  24.728  1.00  0.00           H  
ATOM   1102  C   PRO    67      58.717  56.245  24.930  1.00  0.00           C  
ATOM   1103  O   PRO    67      59.453  56.987  25.581  1.00  0.00           O  
ATOM   1104  N   GLN    68      58.363  56.545  23.677  1.00  0.00           N  
ATOM   1105  H   GLN    68      57.741  55.927  23.178  1.00  0.00           H  
ATOM   1106  CA  GLN    68      58.928  57.698  22.971  1.00  0.00           C  
ATOM   1107  HA  GLN    68      59.965  57.800  23.297  1.00  0.00           H  
ATOM   1108  CB  GLN    68      58.968  57.423  21.459  1.00  0.00           C  
ATOM   1109  HB2 GLN    68      59.383  56.425  21.314  1.00  0.00           H  
ATOM   1110  HB3 GLN    68      57.960  57.432  21.040  1.00  0.00           H  
ATOM   1111  CG  GLN    68      59.880  58.414  20.717  1.00  0.00           C  
ATOM   1112  HG2 GLN    68      60.662  58.778  21.384  1.00  0.00           H  
ATOM   1113  HG3 GLN    68      60.371  57.880  19.904  1.00  0.00           H  
ATOM   1114  CD  GLN    68      59.148  59.592  20.085  1.00  0.00           C  
ATOM   1115  OE1 GLN    68      58.184  59.445  19.346  1.00  0.00           O  
ATOM   1116  NE2 GLN    68      59.639  60.799  20.243  1.00  0.00           N  
ATOM   1117 HE21 GLN    68      59.273  61.532  19.656  1.00  0.00           H  
ATOM   1118 HE22 GLN    68      60.503  60.960  20.762  1.00  0.00           H  
ATOM   1119  C   GLN    68      58.216  59.004  23.357  1.00  0.00           C  
ATOM   1120  O   GLN    68      57.468  59.606  22.588  1.00  0.00           O  
ATOM   1121  N   MET    69      58.467  59.461  24.580  1.00  0.00           N  
ATOM   1122  H   MET    69      59.046  58.885  25.186  1.00  0.00           H  
ATOM   1123  CA  MET    69      57.942  60.719  25.102  1.00  0.00           C  
ATOM   1124  HA  MET    69      56.945  60.895  24.696  1.00  0.00           H  
ATOM   1125  CB  MET    69      57.832  60.637  26.633  1.00  0.00           C  
ATOM   1126  HB2 MET    69      58.809  60.394  27.045  1.00  0.00           H  
ATOM   1127  HB3 MET    69      57.527  61.611  27.015  1.00  0.00           H  
ATOM   1128  CG  MET    69      56.829  59.592  27.129  1.00  0.00           C  
ATOM   1129  HG2 MET    69      55.851  59.805  26.697  1.00  0.00           H  
ATOM   1130  HG3 MET    69      57.143  58.600  26.803  1.00  0.00           H  
ATOM   1131  SD  MET    69      56.677  59.590  28.935  1.00  0.00           S  
ATOM   1132  CE  MET    69      55.325  58.398  29.135  1.00  0.00           C  
ATOM   1133  HE1 MET    69      55.650  57.414  28.803  1.00  0.00           H  
ATOM   1134  HE2 MET    69      55.034  58.342  30.183  1.00  0.00           H  
ATOM   1135  HE3 MET    69      54.463  58.703  28.541  1.00  0.00           H  
ATOM   1136  C   MET    69      58.858  61.872  24.675  1.00  0.00           C  
ATOM   1137  O   MET    69      59.865  62.136  25.322  1.00  0.00           O  
ATOM   1138  N   ALA    70      58.524  62.586  23.596  1.00  0.00           N  
ATOM   1139  H   ALA    70      57.741  62.256  23.049  1.00  0.00           H  
ATOM   1140  CA  ALA    70      59.417  63.578  22.972  1.00  0.00           C  
ATOM   1141  HA  ALA    70      60.288  63.043  22.593  1.00  0.00           H  
ATOM   1142  CB  ALA    70      58.694  64.191  21.767  1.00  0.00           C  
ATOM   1143  HB1 ALA    70      57.815  64.745  22.096  1.00  0.00           H  
ATOM   1144  HB2 ALA    70      59.371  64.874  21.249  1.00  0.00           H  
ATOM   1145  HB3 ALA    70      58.393  63.406  21.073  1.00  0.00           H  
ATOM   1146  C   ALA    70      59.955  64.678  23.922  1.00  0.00           C  
ATOM   1147  O   ALA    70      61.052  65.190  23.718  1.00  0.00           O  
ATOM   1148  N   THR    71      59.236  65.018  24.994  1.00  0.00           N  
ATOM   1149  H   THR    71      58.347  64.566  25.128  1.00  0.00           H  
ATOM   1150  CA  THR    71      59.777  65.848  26.091  1.00  0.00           C  
ATOM   1151  HA  THR    71      60.000  66.837  25.690  1.00  0.00           H  
ATOM   1152  CB  THR    71      58.702  66.039  27.177  1.00  0.00           C  
ATOM   1153  HB  THR    71      57.804  66.438  26.704  1.00  0.00           H  
ATOM   1154  CG2 THR    71      58.317  64.773  27.946  1.00  0.00           C  
ATOM   1155 HG21 THR    71      59.137  64.456  28.589  1.00  0.00           H  
ATOM   1156 HG22 THR    71      57.450  64.981  28.574  1.00  0.00           H  
ATOM   1157 HG23 THR    71      58.062  63.971  27.256  1.00  0.00           H  
ATOM   1158  OG1 THR    71      59.143  66.965  28.121  1.00  0.00           O  
ATOM   1159  HG1 THR    71      58.495  66.985  28.852  1.00  0.00           H  
ATOM   1160  C   THR    71      61.113  65.302  26.641  1.00  0.00           C  
ATOM   1161  O   THR    71      62.093  66.034  26.788  1.00  0.00           O  
ATOM   1162  N   LEU    72      61.200  63.983  26.846  1.00  0.00           N  
ATOM   1163  H   LEU    72      60.410  63.407  26.587  1.00  0.00           H  
ATOM   1164  CA  LEU    72      62.425  63.282  27.233  1.00  0.00           C  
ATOM   1165  HA  LEU    72      62.865  63.802  28.085  1.00  0.00           H  
ATOM   1166  CB  LEU    72      62.110  61.835  27.658  1.00  0.00           C  
ATOM   1167  HB2 LEU    72      61.847  61.259  26.770  1.00  0.00           H  
ATOM   1168  HB3 LEU    72      63.024  61.401  28.066  1.00  0.00           H  
ATOM   1169  CG  LEU    72      60.980  61.668  28.690  1.00  0.00           C  
ATOM   1170  HG  LEU    72      60.034  61.974  28.244  1.00  0.00           H  
ATOM   1171  CD1 LEU    72      60.862  60.197  29.093  1.00  0.00           C  
ATOM   1172 HD11 LEU    72      61.737  59.890  29.662  1.00  0.00           H  
ATOM   1173 HD12 LEU    72      59.971  60.055  29.702  1.00  0.00           H  
ATOM   1174 HD13 LEU    72      60.775  59.572  28.204  1.00  0.00           H  
ATOM   1175  CD2 LEU    72      61.211  62.505  29.945  1.00  0.00           C  
ATOM   1176 HD21 LEU    72      61.016  63.553  29.730  1.00  0.00           H  
ATOM   1177 HD22 LEU    72      60.541  62.178  30.736  1.00  0.00           H  
ATOM   1178 HD23 LEU    72      62.239  62.401  30.279  1.00  0.00           H  
ATOM   1179  C   LEU    72      63.478  63.279  26.119  1.00  0.00           C  
ATOM   1180  O   LEU    72      64.668  63.354  26.410  1.00  0.00           O  
ATOM   1181  N   ASP    73      63.083  63.220  24.844  1.00  0.00           N  
ATOM   1182  H   ASP    73      62.094  63.166  24.650  1.00  0.00           H  
ATOM   1183  CA  ASP    73      64.026  63.416  23.733  1.00  0.00           C  
ATOM   1184  HA  ASP    73      64.804  62.658  23.804  1.00  0.00           H  
ATOM   1185  CB  ASP    73      63.363  63.271  22.362  1.00  0.00           C  
ATOM   1186  HB2 ASP    73      62.472  63.888  22.300  1.00  0.00           H  
ATOM   1187  HB3 ASP    73      64.060  63.646  21.614  1.00  0.00           H  
ATOM   1188  CG  ASP    73      63.022  61.839  21.984  1.00  0.00           C  
ATOM   1189  OD1 ASP    73      63.734  60.897  22.378  1.00  0.00           O  
ATOM   1190  OD2 ASP    73      62.103  61.661  21.154  1.00  0.00           O  
ATOM   1191  C   ASP    73      64.728  64.770  23.810  1.00  0.00           C  
ATOM   1192  O   ASP    73      65.952  64.825  23.710  1.00  0.00           O  
ATOM   1193  N   ILE    74      63.977  65.855  24.020  1.00  0.00           N  
ATOM   1194  H   ILE    74      62.968  65.742  24.071  1.00  0.00           H  
ATOM   1195  CA  ILE    74      64.558  67.186  24.237  1.00  0.00           C  
ATOM   1196  HA  ILE    74      65.128  67.440  23.343  1.00  0.00           H  
ATOM   1197  CB  ILE    74      63.468  68.273  24.405  1.00  0.00           C  
ATOM   1198  HB  ILE    74      62.839  68.004  25.253  1.00  0.00           H  
ATOM   1199  CG2 ILE    74      64.112  69.646  24.685  1.00  0.00           C  
ATOM   1200 HG21 ILE    74      64.760  69.931  23.856  1.00  0.00           H  
ATOM   1201 HG22 ILE    74      63.346  70.410  24.804  1.00  0.00           H  
ATOM   1202 HG23 ILE    74      64.694  69.619  25.605  1.00  0.00           H  
ATOM   1203  CG1 ILE    74      62.586  68.367  23.134  1.00  0.00           C  
ATOM   1204 HG12 ILE    74      63.161  68.819  22.324  1.00  0.00           H  
ATOM   1205 HG13 ILE    74      62.295  67.369  22.810  1.00  0.00           H  
ATOM   1206  CD1 ILE    74      61.288  69.159  23.333  1.00  0.00           C  
ATOM   1207 HD11 ILE    74      61.499  70.203  23.562  1.00  0.00           H  
ATOM   1208 HD12 ILE    74      60.701  69.119  22.415  1.00  0.00           H  
ATOM   1209 HD13 ILE    74      60.708  68.714  24.141  1.00  0.00           H  
ATOM   1210  C   ILE    74      65.572  67.140  25.391  1.00  0.00           C  
ATOM   1211  O   ILE    74      66.703  67.592  25.221  1.00  0.00           O  
ATOM   1212  N   ALA    75      65.219  66.564  26.544  1.00  0.00           N  
ATOM   1213  H   ALA    75      64.269  66.220  26.641  1.00  0.00           H  
ATOM   1214  CA  ALA    75      66.143  66.404  27.675  1.00  0.00           C  
ATOM   1215  HA  ALA    75      66.521  67.390  27.945  1.00  0.00           H  
ATOM   1216  CB  ALA    75      65.354  65.865  28.872  1.00  0.00           C  
ATOM   1217  HB1 ALA    75      64.970  64.868  28.654  1.00  0.00           H  
ATOM   1218  HB2 ALA    75      66.004  65.809  29.746  1.00  0.00           H  
ATOM   1219  HB3 ALA    75      64.523  66.534  29.092  1.00  0.00           H  
ATOM   1220  C   ALA    75      67.380  65.525  27.378  1.00  0.00           C  
ATOM   1221  O   ALA    75      68.478  65.822  27.858  1.00  0.00           O  
ATOM   1222  N   SER    76      67.221  64.460  26.588  1.00  0.00           N  
ATOM   1223  H   SER    76      66.281  64.274  26.255  1.00  0.00           H  
ATOM   1224  CA  SER    76      68.239  63.423  26.331  1.00  0.00           C  
ATOM   1225  HA  SER    76      69.001  63.471  27.107  1.00  0.00           H  
ATOM   1226  CB  SER    76      67.586  62.041  26.414  1.00  0.00           C  
ATOM   1227  HB2 SER    76      68.342  61.264  26.284  1.00  0.00           H  
ATOM   1228  HB3 SER    76      67.134  61.933  27.395  1.00  0.00           H  
ATOM   1229  OG  SER    76      66.579  61.899  25.432  1.00  0.00           O  
ATOM   1230  HG  SER    76      65.792  62.361  25.788  1.00  0.00           H  
ATOM   1231  C   SER    76      68.948  63.541  24.977  1.00  0.00           C  
ATOM   1232  O   SER    76      69.692  62.643  24.585  1.00  0.00           O  
ATOM   1233  N   ASN    77      68.710  64.618  24.224  1.00  0.00           N  
ATOM   1234  H   ASN    77      67.992  65.259  24.540  1.00  0.00           H  
ATOM   1235  CA  ASN    77      69.248  64.799  22.871  1.00  0.00           C  
ATOM   1236  HA  ASN    77      68.806  65.708  22.461  1.00  0.00           H  
ATOM   1237  CB  ASN    77      70.779  65.011  22.943  1.00  0.00           C  
ATOM   1238  HB2 ASN    77      71.264  64.059  23.159  1.00  0.00           H  
ATOM   1239  HB3 ASN    77      71.141  65.349  21.973  1.00  0.00           H  
ATOM   1240  CG  ASN    77      71.207  66.029  23.992  1.00  0.00           C  
ATOM   1241  OD1 ASN    77      70.890  67.210  23.919  1.00  0.00           O  
ATOM   1242  ND2 ASN    77      71.943  65.629  25.000  1.00  0.00           N  
ATOM   1243 HD21 ASN    77      72.267  66.308  25.661  1.00  0.00           H  
ATOM   1244 HD22 ASN    77      72.194  64.645  25.090  1.00  0.00           H  
ATOM   1245  C   ASN    77      68.814  63.642  21.931  1.00  0.00           C  
ATOM   1246  O   ASN    77      69.578  63.231  21.053  1.00  0.00           O  
ATOM   1247  N   ASN    78      67.591  63.129  22.138  1.00  0.00           N  
ATOM   1248  H   ASN    78      67.050  63.592  22.863  1.00  0.00           H  
ATOM   1249  CA  ASN    78      66.953  61.966  21.500  1.00  0.00           C  
ATOM   1250  HA  ASN    78      65.907  61.979  21.798  1.00  0.00           H  
ATOM   1251  CB  ASN    78      66.958  62.044  19.962  1.00  0.00           C  
ATOM   1252  HB2 ASN    78      67.982  62.029  19.599  1.00  0.00           H  
ATOM   1253  HB3 ASN    78      66.462  61.159  19.566  1.00  0.00           H  
ATOM   1254  CG  ASN    78      66.235  63.252  19.408  1.00  0.00           C  
ATOM   1255  OD1 ASN    78      65.017  63.265  19.281  1.00  0.00           O  
ATOM   1256  ND2 ASN    78      66.964  64.283  19.050  1.00  0.00           N  
ATOM   1257 HD21 ASN    78      66.500  65.090  18.646  1.00  0.00           H  
ATOM   1258 HD22 ASN    78      67.964  64.225  19.118  1.00  0.00           H  
ATOM   1259  C   ASN    78      67.505  60.617  22.001  1.00  0.00           C  
ATOM   1260  O   ASN    78      68.377  60.033  21.359  1.00  0.00           O  
ATOM   1261  N   ARG    79      66.978  60.100  23.123  1.00  0.00           N  
ATOM   1262  H   ARG    79      66.343  60.686  23.654  1.00  0.00           H  
ATOM   1263  CA  ARG    79      67.112  58.688  23.557  1.00  0.00           C  
ATOM   1264  HA  ARG    79      66.666  58.594  24.549  1.00  0.00           H  
ATOM   1265  CB  ARG    79      66.319  57.771  22.596  1.00  0.00           C  
ATOM   1266  HB2 ARG    79      66.321  58.202  21.594  1.00  0.00           H  
ATOM   1267  HB3 ARG    79      66.782  56.788  22.519  1.00  0.00           H  
ATOM   1268  CG  ARG    79      64.876  57.553  23.082  1.00  0.00           C  
ATOM   1269  HG2 ARG    79      64.872  56.744  23.814  1.00  0.00           H  
ATOM   1270  HG3 ARG    79      64.501  58.453  23.572  1.00  0.00           H  
ATOM   1271  CD  ARG    79      63.943  57.193  21.918  1.00  0.00           C  
ATOM   1272  HD2 ARG    79      64.430  56.460  21.272  1.00  0.00           H  
ATOM   1273  HD3 ARG    79      63.030  56.754  22.325  1.00  0.00           H  
ATOM   1274  NE  ARG    79      63.594  58.412  21.173  1.00  0.00           N  
ATOM   1275  HE  ARG    79      63.622  59.283  21.709  1.00  0.00           H  
ATOM   1276  CZ  ARG    79      63.325  58.565  19.895  1.00  0.00           C  
ATOM   1277  NH1 ARG    79      63.301  57.610  19.022  1.00  0.00           N  
ATOM   1278 HH11 ARG    79      63.487  56.647  19.275  1.00  0.00           H  
ATOM   1279 HH12 ARG    79      63.033  57.838  18.079  1.00  0.00           H  
ATOM   1280  NH2 ARG    79      63.023  59.733  19.434  1.00  0.00           N  
ATOM   1281 HH21 ARG    79      62.892  60.492  20.101  1.00  0.00           H  
ATOM   1282 HH22 ARG    79      62.796  59.840  18.459  1.00  0.00           H  
ATOM   1283  C   ARG    79      68.560  58.227  23.778  1.00  0.00           C  
ATOM   1284  O   ARG    79      68.854  57.036  23.681  1.00  0.00           O  
ATOM   1285  N   LYS    80      69.458  59.152  24.126  1.00  0.00           N  
ATOM   1286  H   LYS    80      69.137  60.107  24.186  1.00  0.00           H  
ATOM   1287  CA  LYS    80      70.808  58.830  24.609  1.00  0.00           C  
ATOM   1288  HA  LYS    80      71.090  57.844  24.230  1.00  0.00           H  
ATOM   1289  CB  LYS    80      71.819  59.855  24.062  1.00  0.00           C  
ATOM   1290  HB2 LYS    80      71.646  60.827  24.518  1.00  0.00           H  
ATOM   1291  HB3 LYS    80      72.826  59.524  24.314  1.00  0.00           H  
ATOM   1292  CG  LYS    80      71.717  60.017  22.539  1.00  0.00           C  
ATOM   1293  HG2 LYS    80      71.648  59.033  22.071  1.00  0.00           H  
ATOM   1294  HG3 LYS    80      70.822  60.591  22.300  1.00  0.00           H  
ATOM   1295  CD  LYS    80      72.945  60.742  21.984  1.00  0.00           C  
ATOM   1296  HD2 LYS    80      73.110  61.677  22.524  1.00  0.00           H  
ATOM   1297  HD3 LYS    80      73.816  60.102  22.121  1.00  0.00           H  
ATOM   1298  CE  LYS    80      72.766  61.011  20.489  1.00  0.00           C  
ATOM   1299  HE2 LYS    80      73.756  61.132  20.042  1.00  0.00           H  
ATOM   1300  HE3 LYS    80      72.286  60.147  20.019  1.00  0.00           H  
ATOM   1301  NZ  LYS    80      71.983  62.242  20.234  1.00  0.00           N  
ATOM   1302  HZ1 LYS    80      72.424  63.026  20.710  1.00  0.00           H  
ATOM   1303  HZ2 LYS    80      71.992  62.452  19.243  1.00  0.00           H  
ATOM   1304  HZ3 LYS    80      71.021  62.187  20.568  1.00  0.00           H  
ATOM   1305  C   LYS    80      70.795  58.702  26.139  1.00  0.00           C  
ATOM   1306  O   LYS    80      69.738  58.505  26.734  1.00  0.00           O  
ATOM   1307  N   GLY    81      71.950  58.853  26.785  1.00  0.00           N  
ATOM   1308  H   GLY    81      72.787  58.972  26.243  1.00  0.00           H  
ATOM   1309  CA  GLY    81      72.077  58.647  28.226  1.00  0.00           C  
ATOM   1310  HA2 GLY    81      73.094  58.876  28.528  1.00  0.00           H  
ATOM   1311  HA3 GLY    81      71.392  59.314  28.753  1.00  0.00           H  
ATOM   1312  C   GLY    81      71.782  57.203  28.631  1.00  0.00           C  
ATOM   1313  O   GLY    81      72.261  56.271  27.985  1.00  0.00           O  
ATOM   1314  N   ILE    82      71.062  57.017  29.735  1.00  0.00           N  
ATOM   1315  H   ILE    82      70.681  57.848  30.188  1.00  0.00           H  
ATOM   1316  CA  ILE    82      70.736  55.707  30.312  1.00  0.00           C  
ATOM   1317  HA  ILE    82      70.919  54.934  29.565  1.00  0.00           H  
ATOM   1318  CB  ILE    82      71.624  55.399  31.542  1.00  0.00           C  
ATOM   1319  HB  ILE    82      71.454  56.173  32.292  1.00  0.00           H  
ATOM   1320  CG2 ILE    82      71.221  54.036  32.136  1.00  0.00           C  
ATOM   1321 HG21 ILE    82      71.308  53.261  31.375  1.00  0.00           H  
ATOM   1322 HG22 ILE    82      71.848  53.781  32.985  1.00  0.00           H  
ATOM   1323 HG23 ILE    82      70.192  54.059  32.491  1.00  0.00           H  
ATOM   1324  CG1 ILE    82      73.128  55.391  31.188  1.00  0.00           C  
ATOM   1325 HG12 ILE    82      73.352  54.503  30.598  1.00  0.00           H  
ATOM   1326 HG13 ILE    82      73.376  56.263  30.586  1.00  0.00           H  
ATOM   1327  CD1 ILE    82      74.049  55.444  32.412  1.00  0.00           C  
ATOM   1328 HD11 ILE    82      73.911  54.570  33.039  1.00  0.00           H  
ATOM   1329 HD12 ILE    82      75.087  55.462  32.082  1.00  0.00           H  
ATOM   1330 HD13 ILE    82      73.845  56.344  32.993  1.00  0.00           H  
ATOM   1331  C   ILE    82      69.248  55.639  30.668  1.00  0.00           C  
ATOM   1332  O   ILE    82      68.530  54.779  30.155  1.00  0.00           O  
ATOM   1333  N   ALA    83      68.775  56.549  31.524  1.00  0.00           N  
ATOM   1334  H   ALA    83      69.371  57.334  31.769  1.00  0.00           H  
ATOM   1335  CA  ALA    83      67.380  56.598  31.962  1.00  0.00           C  
ATOM   1336  HA  ALA    83      67.119  55.648  32.423  1.00  0.00           H  
ATOM   1337  CB  ALA    83      67.235  57.718  33.000  1.00  0.00           C  
ATOM   1338  HB1 ALA    83      67.494  58.680  32.555  1.00  0.00           H  
ATOM   1339  HB2 ALA    83      66.206  57.757  33.356  1.00  0.00           H  
ATOM   1340  HB3 ALA    83      67.895  57.532  33.847  1.00  0.00           H  
ATOM   1341  C   ALA    83      66.429  56.794  30.779  1.00  0.00           C  
ATOM   1342  O   ALA    83      65.423  56.090  30.648  1.00  0.00           O  
ATOM   1343  N   PHE    84      66.786  57.731  29.901  1.00  0.00           N  
ATOM   1344  H   PHE    84      67.614  58.281  30.111  1.00  0.00           H  
ATOM   1345  CA  PHE    84      66.047  58.046  28.682  1.00  0.00           C  
ATOM   1346  HA  PHE    84      64.986  57.872  28.856  1.00  0.00           H  
ATOM   1347  CB  PHE    84      66.254  59.531  28.374  1.00  0.00           C  
ATOM   1348  HB2 PHE    84      67.293  59.667  28.072  1.00  0.00           H  
ATOM   1349  HB3 PHE    84      65.622  59.805  27.528  1.00  0.00           H  
ATOM   1350  CG  PHE    84      65.945  60.473  29.528  1.00  0.00           C  
ATOM   1351  CD1 PHE    84      64.712  60.391  30.204  1.00  0.00           C  
ATOM   1352  HD1 PHE    84      63.992  59.640  29.921  1.00  0.00           H  
ATOM   1353  CE1 PHE    84      64.423  61.272  31.260  1.00  0.00           C  
ATOM   1354  HE1 PHE    84      63.487  61.191  31.792  1.00  0.00           H  
ATOM   1355  CZ  PHE    84      65.350  62.263  31.621  1.00  0.00           C  
ATOM   1356  HZ  PHE    84      65.116  62.958  32.411  1.00  0.00           H  
ATOM   1357  CE2 PHE    84      66.595  62.327  30.974  1.00  0.00           C  
ATOM   1358  HE2 PHE    84      67.336  63.053  31.278  1.00  0.00           H  
ATOM   1359  CD2 PHE    84      66.898  61.421  29.945  1.00  0.00           C  
ATOM   1360  HD2 PHE    84      67.876  61.454  29.484  1.00  0.00           H  
ATOM   1361  C   PHE    84      66.442  57.178  27.479  1.00  0.00           C  
ATOM   1362  O   PHE    84      65.760  57.213  26.453  1.00  0.00           O  
ATOM   1363  N   ALA    85      67.506  56.380  27.590  1.00  0.00           N  
ATOM   1364  H   ALA    85      68.016  56.358  28.459  1.00  0.00           H  
ATOM   1365  CA  ALA    85      67.902  55.462  26.537  1.00  0.00           C  
ATOM   1366  HA  ALA    85      67.912  56.011  25.598  1.00  0.00           H  
ATOM   1367  CB  ALA    85      69.322  54.950  26.794  1.00  0.00           C  
ATOM   1368  HB1 ALA    85      69.361  54.399  27.732  1.00  0.00           H  
ATOM   1369  HB2 ALA    85      69.624  54.294  25.977  1.00  0.00           H  
ATOM   1370  HB3 ALA    85      70.009  55.794  26.834  1.00  0.00           H  
ATOM   1371  C   ALA    85      66.883  54.324  26.413  1.00  0.00           C  
ATOM   1372  O   ALA    85      66.595  53.606  27.376  1.00  0.00           O  
ATOM   1373  N   ASP    86      66.329  54.153  25.216  1.00  0.00           N  
ATOM   1374  H   ASP    86      66.629  54.764  24.472  1.00  0.00           H  
ATOM   1375  CA  ASP    86      65.490  53.004  24.881  1.00  0.00           C  
ATOM   1376  HA  ASP    86      64.688  52.954  25.618  1.00  0.00           H  
ATOM   1377  CB  ASP    86      64.869  53.227  23.493  1.00  0.00           C  
ATOM   1378  HB2 ASP    86      64.468  54.241  23.443  1.00  0.00           H  
ATOM   1379  HB3 ASP    86      65.646  53.131  22.733  1.00  0.00           H  
ATOM   1380  CG  ASP    86      63.722  52.262  23.185  1.00  0.00           C  
ATOM   1381  OD1 ASP    86      63.107  51.707  24.122  1.00  0.00           O  
ATOM   1382  OD2 ASP    86      63.395  52.074  21.991  1.00  0.00           O  
ATOM   1383  C   ASP    86      66.285  51.685  24.963  1.00  0.00           C  
ATOM   1384  O   ASP    86      67.505  51.687  25.125  1.00  0.00           O  
ATOM   1385  N   SER    87      65.613  50.537  24.868  1.00  0.00           N  
ATOM   1386  H   SER    87      64.620  50.576  24.658  1.00  0.00           H  
ATOM   1387  CA  SER    87      66.306  49.259  24.681  1.00  0.00           C  
ATOM   1388  HA  SER    87      66.866  49.041  25.591  1.00  0.00           H  
ATOM   1389  CB  SER    87      65.301  48.129  24.460  1.00  0.00           C  
ATOM   1390  HB2 SER    87      65.832  47.198  24.253  1.00  0.00           H  
ATOM   1391  HB3 SER    87      64.725  47.999  25.376  1.00  0.00           H  
ATOM   1392  OG  SER    87      64.415  48.417  23.392  1.00  0.00           O  
ATOM   1393  HG  SER    87      63.535  48.105  23.703  1.00  0.00           H  
ATOM   1394  C   SER    87      67.296  49.321  23.513  1.00  0.00           C  
ATOM   1395  O   SER    87      67.005  49.897  22.460  1.00  0.00           O  
ATOM   1396  N   GLY    88      68.465  48.709  23.707  1.00  0.00           N  
ATOM   1397  H   GLY    88      68.658  48.320  24.616  1.00  0.00           H  
ATOM   1398  CA  GLY    88      69.550  48.687  22.730  1.00  0.00           C  
ATOM   1399  HA2 GLY    88      69.423  47.815  22.092  1.00  0.00           H  
ATOM   1400  HA3 GLY    88      69.498  49.582  22.110  1.00  0.00           H  
ATOM   1401  C   GLY    88      70.933  48.644  23.384  1.00  0.00           C  
ATOM   1402  O   GLY    88      71.085  48.906  24.580  1.00  0.00           O  
ATOM   1403  N   ALA    89      71.963  48.359  22.588  1.00  0.00           N  
ATOM   1404  H   ALA    89      71.758  48.075  21.634  1.00  0.00           H  
ATOM   1405  CA  ALA    89      73.361  48.376  23.020  1.00  0.00           C  
ATOM   1406  HA  ALA    89      73.494  47.608  23.783  1.00  0.00           H  
ATOM   1407  CB  ALA    89      74.246  48.018  21.821  1.00  0.00           C  
ATOM   1408  HB1 ALA    89      74.149  48.772  21.040  1.00  0.00           H  
ATOM   1409  HB2 ALA    89      75.287  47.970  22.142  1.00  0.00           H  
ATOM   1410  HB3 ALA    89      73.955  47.045  21.422  1.00  0.00           H  
ATOM   1411  C   ALA    89      73.781  49.719  23.653  1.00  0.00           C  
ATOM   1412  O   ALA    89      74.539  49.717  24.624  1.00  0.00           O  
ATOM   1413  N   HID    90      73.257  50.846  23.144  1.00  0.00           N  
ATOM   1414  H   HID    90      72.664  50.758  22.331  1.00  0.00           H  
ATOM   1415  CA  HID    90      73.406  52.173  23.762  1.00  0.00           C  
ATOM   1416  HA  HID    90      74.428  52.524  23.620  1.00  0.00           H  
ATOM   1417  CB  HID    90      72.435  53.178  23.105  1.00  0.00           C  
ATOM   1418  HB2 HID    90      71.421  52.774  23.136  1.00  0.00           H  
ATOM   1419  HB3 HID    90      72.431  54.092  23.699  1.00  0.00           H  
ATOM   1420  CG  HID    90      72.759  53.561  21.683  1.00  0.00           C  
ATOM   1421  ND1 HID    90      73.837  54.309  21.274  1.00  0.00           N  
ATOM   1422  HD1 HID    90      74.493  54.770  21.893  1.00  0.00           H  
ATOM   1423  CE1 HID    90      73.785  54.429  19.936  1.00  0.00           C  
ATOM   1424  HE1 HID    90      74.511  54.967  19.334  1.00  0.00           H  
ATOM   1425  NE2 HID    90      72.701  53.792  19.449  1.00  0.00           N  
ATOM   1426  CD2 HID    90      72.035  53.255  20.562  1.00  0.00           C  
ATOM   1427  HD2 HID    90      71.103  52.705  20.545  1.00  0.00           H  
ATOM   1428  C   HID    90      73.144  52.134  25.277  1.00  0.00           C  
ATOM   1429  O   HID    90      74.028  52.459  26.072  1.00  0.00           O  
ATOM   1430  N   TRP    91      71.945  51.695  25.672  1.00  0.00           N  
ATOM   1431  H   TRP    91      71.286  51.386  24.973  1.00  0.00           H  
ATOM   1432  CA  TRP    91      71.551  51.575  27.072  1.00  0.00           C  
ATOM   1433  HA  TRP    91      71.642  52.556  27.543  1.00  0.00           H  
ATOM   1434  CB  TRP    91      70.072  51.155  27.162  1.00  0.00           C  
ATOM   1435  HB2 TRP    91      69.440  52.034  27.038  1.00  0.00           H  
ATOM   1436  HB3 TRP    91      69.843  50.475  26.340  1.00  0.00           H  
ATOM   1437  CG  TRP    91      69.700  50.458  28.431  1.00  0.00           C  
ATOM   1438  CD1 TRP    91      69.437  51.050  29.616  1.00  0.00           C  
ATOM   1439  HD1 TRP    91      69.401  52.122  29.787  1.00  0.00           H  
ATOM   1440  NE1 TRP    91      69.258  50.082  30.586  1.00  0.00           N  
ATOM   1441  HE1 TRP    91      69.011  50.316  31.547  1.00  0.00           H  
ATOM   1442  CE2 TRP    91      69.476  48.814  30.082  1.00  0.00           C  
ATOM   1443  CZ2 TRP    91      69.528  47.535  30.655  1.00  0.00           C  
ATOM   1444  HZ2 TRP    91      69.410  47.413  31.716  1.00  0.00           H  
ATOM   1445  CH2 TRP    91      69.742  46.416  29.832  1.00  0.00           C  
ATOM   1446  HH2 TRP    91      69.778  45.425  30.262  1.00  0.00           H  
ATOM   1447  CZ3 TRP    91      69.902  46.586  28.447  1.00  0.00           C  
ATOM   1448  HZ3 TRP    91      70.056  45.722  27.814  1.00  0.00           H  
ATOM   1449  CE3 TRP    91      69.887  47.876  27.884  1.00  0.00           C  
ATOM   1450  HE3 TRP    91      70.047  48.002  26.823  1.00  0.00           H  
ATOM   1451  CD2 TRP    91      69.691  49.021  28.688  1.00  0.00           C  
ATOM   1452  C   TRP    91      72.486  50.650  27.862  1.00  0.00           C  
ATOM   1453  O   TRP    91      73.031  51.080  28.880  1.00  0.00           O  
ATOM   1454  N   GLN    92      72.715  49.404  27.415  1.00  0.00           N  
ATOM   1455  H   GLN    92      72.264  49.094  26.564  1.00  0.00           H  
ATOM   1456  CA  GLN    92      73.520  48.470  28.217  1.00  0.00           C  
ATOM   1457  HA  GLN    92      73.047  48.411  29.198  1.00  0.00           H  
ATOM   1458  CB  GLN    92      73.568  47.034  27.649  1.00  0.00           C  
ATOM   1459  HB2 GLN    92      72.555  46.639  27.582  1.00  0.00           H  
ATOM   1460  HB3 GLN    92      74.013  47.040  26.652  1.00  0.00           H  
ATOM   1461  CG  GLN    92      74.406  46.135  28.591  1.00  0.00           C  
ATOM   1462  HG2 GLN    92      75.455  46.422  28.521  1.00  0.00           H  
ATOM   1463  HG3 GLN    92      74.078  46.299  29.619  1.00  0.00           H  
ATOM   1464  CD  GLN    92      74.324  44.636  28.319  1.00  0.00           C  
ATOM   1465  OE1 GLN    92      73.908  43.849  29.162  1.00  0.00           O  
ATOM   1466  NE2 GLN    92      74.775  44.161  27.181  1.00  0.00           N  
ATOM   1467 HE21 GLN    92      74.691  43.171  27.031  1.00  0.00           H  
ATOM   1468 HE22 GLN    92      75.274  44.758  26.527  1.00  0.00           H  
ATOM   1469  C   GLN    92      74.935  49.000  28.453  1.00  0.00           C  
ATOM   1470  O   GLN    92      75.413  48.959  29.586  1.00  0.00           O  
ATOM   1471  N   LEU    93      75.623  49.459  27.404  1.00  0.00           N  
ATOM   1472  H   LEU    93      75.171  49.515  26.495  1.00  0.00           H  
ATOM   1473  CA  LEU    93      77.010  49.897  27.532  1.00  0.00           C  
ATOM   1474  HA  LEU    93      77.573  49.067  27.959  1.00  0.00           H  
ATOM   1475  CB  LEU    93      77.583  50.195  26.136  1.00  0.00           C  
ATOM   1476  HB2 LEU    93      77.479  49.301  25.520  1.00  0.00           H  
ATOM   1477  HB3 LEU    93      76.989  50.989  25.677  1.00  0.00           H  
ATOM   1478  CG  LEU    93      79.061  50.629  26.141  1.00  0.00           C  
ATOM   1479  HG  LEU    93      79.163  51.557  26.700  1.00  0.00           H  
ATOM   1480  CD1 LEU    93      79.996  49.579  26.742  1.00  0.00           C  
ATOM   1481 HD11 LEU    93      79.884  48.636  26.209  1.00  0.00           H  
ATOM   1482 HD12 LEU    93      81.030  49.915  26.655  1.00  0.00           H  
ATOM   1483 HD13 LEU    93      79.777  49.443  27.801  1.00  0.00           H  
ATOM   1484  CD2 LEU    93      79.512  50.866  24.703  1.00  0.00           C  
ATOM   1485 HD21 LEU    93      78.915  51.664  24.269  1.00  0.00           H  
ATOM   1486 HD22 LEU    93      80.561  51.159  24.682  1.00  0.00           H  
ATOM   1487 HD23 LEU    93      79.396  49.955  24.117  1.00  0.00           H  
ATOM   1488  C   LEU    93      77.150  51.066  28.516  1.00  0.00           C  
ATOM   1489  O   LEU    93      77.941  50.982  29.455  1.00  0.00           O  
ATOM   1490  N   HIE    94      76.356  52.130  28.353  1.00  0.00           N  
ATOM   1491  H   HIE    94      75.682  52.136  27.595  1.00  0.00           H  
ATOM   1492  CA  HIE    94      76.385  53.258  29.290  1.00  0.00           C  
ATOM   1493  HA  HIE    94      77.425  53.566  29.420  1.00  0.00           H  
ATOM   1494  CB  HIE    94      75.636  54.464  28.715  1.00  0.00           C  
ATOM   1495  HB2 HIE    94      74.656  54.159  28.344  1.00  0.00           H  
ATOM   1496  HB3 HIE    94      75.490  55.198  29.507  1.00  0.00           H  
ATOM   1497  CG  HIE    94      76.417  55.137  27.617  1.00  0.00           C  
ATOM   1498  ND1 HIE    94      77.422  56.091  27.811  1.00  0.00           N  
ATOM   1499  CE1 HIE    94      77.882  56.396  26.588  1.00  0.00           C  
ATOM   1500  HE1 HIE    94      78.667  57.113  26.384  1.00  0.00           H  
ATOM   1501  NE2 HIE    94      77.222  55.690  25.656  1.00  0.00           N  
ATOM   1502  HE2 HIE    94      77.355  55.765  24.647  1.00  0.00           H  
ATOM   1503  CD2 HIE    94      76.305  54.884  26.285  1.00  0.00           C  
ATOM   1504  HD2 HIE    94      75.616  54.195  25.819  1.00  0.00           H  
ATOM   1505  C   HIE    94      75.908  52.875  30.693  1.00  0.00           C  
ATOM   1506  O   HIE    94      76.588  53.219  31.660  1.00  0.00           O  
ATOM   1507  N   ARG    95      74.822  52.097  30.837  1.00  0.00           N  
ATOM   1508  H   ARG    95      74.295  51.825  30.009  1.00  0.00           H  
ATOM   1509  CA  ARG    95      74.393  51.580  32.151  1.00  0.00           C  
ATOM   1510  HA  ARG    95      74.165  52.426  32.797  1.00  0.00           H  
ATOM   1511  CB  ARG    95      73.129  50.702  32.024  1.00  0.00           C  
ATOM   1512  HB2 ARG    95      72.354  51.244  31.485  1.00  0.00           H  
ATOM   1513  HB3 ARG    95      73.367  49.797  31.462  1.00  0.00           H  
ATOM   1514  CG  ARG    95      72.596  50.321  33.417  1.00  0.00           C  
ATOM   1515  HG2 ARG    95      73.396  49.851  33.987  1.00  0.00           H  
ATOM   1516  HG3 ARG    95      72.287  51.227  33.938  1.00  0.00           H  
ATOM   1517  CD  ARG    95      71.414  49.345  33.385  1.00  0.00           C  
ATOM   1518  HD2 ARG    95      70.533  49.851  32.991  1.00  0.00           H  
ATOM   1519  HD3 ARG    95      71.654  48.514  32.719  1.00  0.00           H  
ATOM   1520  NE  ARG    95      71.158  48.814  34.739  1.00  0.00           N  
ATOM   1521  HE  ARG    95      71.807  48.133  35.091  1.00  0.00           H  
ATOM   1522  CZ  ARG    95      70.273  49.251  35.619  1.00  0.00           C  
ATOM   1523  NH1 ARG    95      69.388  50.160  35.354  1.00  0.00           N  
ATOM   1524 HH11 ARG    95      69.259  50.531  34.421  1.00  0.00           H  
ATOM   1525 HH12 ARG    95      68.874  50.566  36.132  1.00  0.00           H  
ATOM   1526  NH2 ARG    95      70.286  48.790  36.833  1.00  0.00           N  
ATOM   1527 HH21 ARG    95      70.968  48.136  37.163  1.00  0.00           H  
ATOM   1528 HH22 ARG    95      69.579  49.108  37.494  1.00  0.00           H  
ATOM   1529  C   ARG    95      75.529  50.823  32.835  1.00  0.00           C  
ATOM   1530  O   ARG    95      75.842  51.086  33.993  1.00  0.00           O  
ATOM   1531  N   ARG    96      76.155  49.884  32.123  1.00  0.00           N  
ATOM   1532  H   ARG    96      75.850  49.736  31.164  1.00  0.00           H  
ATOM   1533  CA  ARG    96      77.226  49.040  32.657  1.00  0.00           C  
ATOM   1534  HA  ARG    96      76.876  48.601  33.592  1.00  0.00           H  
ATOM   1535  CB  ARG    96      77.510  47.909  31.662  1.00  0.00           C  
ATOM   1536  HB2 ARG    96      76.563  47.441  31.387  1.00  0.00           H  
ATOM   1537  HB3 ARG    96      77.964  48.327  30.762  1.00  0.00           H  
ATOM   1538  CG  ARG    96      78.420  46.826  32.259  1.00  0.00           C  
ATOM   1539  HG2 ARG    96      79.403  47.242  32.485  1.00  0.00           H  
ATOM   1540  HG3 ARG    96      77.975  46.453  33.183  1.00  0.00           H  
ATOM   1541  CD  ARG    96      78.572  45.654  31.285  1.00  0.00           C  
ATOM   1542  HD2 ARG    96      79.121  44.861  31.789  1.00  0.00           H  
ATOM   1543  HD3 ARG    96      77.580  45.273  31.037  1.00  0.00           H  
ATOM   1544  NE  ARG    96      79.297  46.064  30.067  1.00  0.00           N  
ATOM   1545  HE  ARG    96      80.117  46.652  30.183  1.00  0.00           H  
ATOM   1546  CZ  ARG    96      78.957  45.847  28.812  1.00  0.00           C  
ATOM   1547  NH1 ARG    96      77.999  45.038  28.465  1.00  0.00           N  
ATOM   1548 HH11 ARG    96      77.764  44.293  29.104  1.00  0.00           H  
ATOM   1549 HH12 ARG    96      77.715  44.998  27.495  1.00  0.00           H  
ATOM   1550  NH2 ARG    96      79.614  46.440  27.867  1.00  0.00           N  
ATOM   1551 HH21 ARG    96      80.417  47.004  28.137  1.00  0.00           H  
ATOM   1552 HH22 ARG    96      79.503  46.115  26.916  1.00  0.00           H  
ATOM   1553  C   ARG    96      78.473  49.844  33.018  1.00  0.00           C  
ATOM   1554  O   ARG    96      78.999  49.640  34.106  1.00  0.00           O  
ATOM   1555  N   LEU    97      78.919  50.770  32.167  1.00  0.00           N  
ATOM   1556  H   LEU    97      78.448  50.878  31.273  1.00  0.00           H  
ATOM   1557  CA  LEU    97      80.032  51.674  32.490  1.00  0.00           C  
ATOM   1558  HA  LEU    97      80.893  51.073  32.779  1.00  0.00           H  
ATOM   1559  CB  LEU    97      80.413  52.513  31.254  1.00  0.00           C  
ATOM   1560  HB2 LEU    97      79.510  52.997  30.877  1.00  0.00           H  
ATOM   1561  HB3 LEU    97      81.105  53.299  31.560  1.00  0.00           H  
ATOM   1562  CG  LEU    97      81.067  51.706  30.112  1.00  0.00           C  
ATOM   1563  HG  LEU    97      80.458  50.835  29.877  1.00  0.00           H  
ATOM   1564  CD1 LEU    97      81.174  52.574  28.859  1.00  0.00           C  
ATOM   1565 HD11 LEU    97      81.828  53.424  29.046  1.00  0.00           H  
ATOM   1566 HD12 LEU    97      81.581  51.984  28.039  1.00  0.00           H  
ATOM   1567 HD13 LEU    97      80.184  52.932  28.576  1.00  0.00           H  
ATOM   1568  CD2 LEU    97      82.477  51.229  30.469  1.00  0.00           C  
ATOM   1569 HD21 LEU    97      82.441  50.532  31.305  1.00  0.00           H  
ATOM   1570 HD22 LEU    97      82.915  50.707  29.618  1.00  0.00           H  
ATOM   1571 HD23 LEU    97      83.110  52.077  30.731  1.00  0.00           H  
ATOM   1572  C   LEU    97      79.720  52.568  33.701  1.00  0.00           C  
ATOM   1573  O   LEU    97      80.555  52.705  34.597  1.00  0.00           O  
ATOM   1574  N   ALA    98      78.516  53.138  33.780  1.00  0.00           N  
ATOM   1575  H   ALA    98      77.863  53.036  33.009  1.00  0.00           H  
ATOM   1576  CA  ALA    98      78.087  53.900  34.950  1.00  0.00           C  
ATOM   1577  HA  ALA    98      78.809  54.699  35.114  1.00  0.00           H  
ATOM   1578  CB  ALA    98      76.735  54.549  34.649  1.00  0.00           C  
ATOM   1579  HB1 ALA    98      76.012  53.788  34.360  1.00  0.00           H  
ATOM   1580  HB2 ALA    98      76.380  55.076  35.534  1.00  0.00           H  
ATOM   1581  HB3 ALA    98      76.848  55.264  33.833  1.00  0.00           H  
ATOM   1582  C   ALA    98      78.071  53.048  36.234  1.00  0.00           C  
ATOM   1583  O   ALA    98      78.687  53.430  37.226  1.00  0.00           O  
ATOM   1584  N   MET    99      77.447  51.863  36.216  1.00  0.00           N  
ATOM   1585  H   MET    99      76.937  51.594  35.379  1.00  0.00           H  
ATOM   1586  CA  MET    99      77.502  50.926  37.350  1.00  0.00           C  
ATOM   1587  HA  MET    99      77.084  51.424  38.227  1.00  0.00           H  
ATOM   1588  CB  MET    99      76.660  49.667  37.068  1.00  0.00           C  
ATOM   1589  HB2 MET    99      76.981  49.221  36.125  1.00  0.00           H  
ATOM   1590  HB3 MET    99      76.834  48.945  37.866  1.00  0.00           H  
ATOM   1591  CG  MET    99      75.154  49.956  37.001  1.00  0.00           C  
ATOM   1592  HG2 MET    99      74.837  50.389  37.951  1.00  0.00           H  
ATOM   1593  HG3 MET    99      74.975  50.701  36.228  1.00  0.00           H  
ATOM   1594  SD  MET    99      74.103  48.513  36.643  1.00  0.00           S  
ATOM   1595  CE  MET    99      73.963  47.791  38.304  1.00  0.00           C  
ATOM   1596  HE1 MET    99      73.479  48.501  38.977  1.00  0.00           H  
ATOM   1597  HE2 MET    99      73.361  46.883  38.263  1.00  0.00           H  
ATOM   1598  HE3 MET    99      74.953  47.546  38.690  1.00  0.00           H  
ATOM   1599  C   MET    99      78.948  50.543  37.714  1.00  0.00           C  
ATOM   1600  O   MET    99      79.324  50.587  38.884  1.00  0.00           O  
ATOM   1601  N   ALA   100      79.782  50.211  36.724  1.00  0.00           N  
ATOM   1602  H   ALA   100      79.426  50.176  35.775  1.00  0.00           H  
ATOM   1603  CA  ALA   100      81.190  49.873  36.934  1.00  0.00           C  
ATOM   1604  HA  ALA   100      81.243  49.060  37.660  1.00  0.00           H  
ATOM   1605  CB  ALA   100      81.784  49.372  35.612  1.00  0.00           C  
ATOM   1606  HB1 ALA   100      81.751  50.165  34.865  1.00  0.00           H  
ATOM   1607  HB2 ALA   100      82.822  49.075  35.768  1.00  0.00           H  
ATOM   1608  HB3 ALA   100      81.219  48.512  35.251  1.00  0.00           H  
ATOM   1609  C   ALA   100      82.013  51.038  37.511  1.00  0.00           C  
ATOM   1610  O   ALA   100      82.926  50.807  38.300  1.00  0.00           O  
ATOM   1611  N   THR   101      81.676  52.288  37.176  1.00  0.00           N  
ATOM   1612  H   THR   101      80.927  52.410  36.503  1.00  0.00           H  
ATOM   1613  CA  THR   101      82.367  53.488  37.681  1.00  0.00           C  
ATOM   1614  HA  THR   101      83.391  53.486  37.307  1.00  0.00           H  
ATOM   1615  CB  THR   101      81.683  54.766  37.167  1.00  0.00           C  
ATOM   1616  HB  THR   101      80.646  54.778  37.495  1.00  0.00           H  
ATOM   1617  CG2 THR   101      82.353  56.043  37.667  1.00  0.00           C  
ATOM   1618 HG21 THR   101      83.395  56.065  37.349  1.00  0.00           H  
ATOM   1619 HG22 THR   101      81.829  56.898  37.256  1.00  0.00           H  
ATOM   1620 HG23 THR   101      82.293  56.102  38.752  1.00  0.00           H  
ATOM   1621  OG1 THR   101      81.728  54.833  35.758  1.00  0.00           O  
ATOM   1622  HG1 THR   101      81.321  54.029  35.391  1.00  0.00           H  
ATOM   1623  C   THR   101      82.446  53.513  39.214  1.00  0.00           C  
ATOM   1624  O   THR   101      83.451  53.949  39.775  1.00  0.00           O  
ATOM   1625  N   PHE   102      81.446  52.980  39.923  1.00  0.00           N  
ATOM   1626  H   PHE   102      80.648  52.593  39.434  1.00  0.00           H  
ATOM   1627  CA  PHE   102      81.485  52.888  41.387  1.00  0.00           C  
ATOM   1628  HA  PHE   102      81.660  53.890  41.778  1.00  0.00           H  
ATOM   1629  CB  PHE   102      80.130  52.426  41.935  1.00  0.00           C  
ATOM   1630  HB2 PHE   102      79.786  51.551  41.382  1.00  0.00           H  
ATOM   1631  HB3 PHE   102      80.256  52.125  42.977  1.00  0.00           H  
ATOM   1632  CG  PHE   102      79.080  53.518  41.884  1.00  0.00           C  
ATOM   1633  CD1 PHE   102      78.253  53.665  40.755  1.00  0.00           C  
ATOM   1634  HD1 PHE   102      78.339  52.980  39.922  1.00  0.00           H  
ATOM   1635  CE1 PHE   102      77.316  54.711  40.701  1.00  0.00           C  
ATOM   1636  HE1 PHE   102      76.681  54.819  39.832  1.00  0.00           H  
ATOM   1637  CZ  PHE   102      77.198  55.613  41.773  1.00  0.00           C  
ATOM   1638  HZ  PHE   102      76.477  56.417  41.722  1.00  0.00           H  
ATOM   1639  CE2 PHE   102      78.022  55.469  42.904  1.00  0.00           C  
ATOM   1640  HE2 PHE   102      77.940  56.166  43.724  1.00  0.00           H  
ATOM   1641  CD2 PHE   102      78.962  54.425  42.958  1.00  0.00           C  
ATOM   1642  HD2 PHE   102      79.601  54.323  43.823  1.00  0.00           H  
ATOM   1643  C   PHE   102      82.647  52.036  41.922  1.00  0.00           C  
ATOM   1644  O   PHE   102      83.089  52.275  43.044  1.00  0.00           O  
ATOM   1645  N   ALA   103      83.225  51.120  41.137  1.00  0.00           N  
ATOM   1646  H   ALA   103      82.881  50.991  40.190  1.00  0.00           H  
ATOM   1647  CA  ALA   103      84.449  50.412  41.520  1.00  0.00           C  
ATOM   1648  HA  ALA   103      84.254  49.855  42.437  1.00  0.00           H  
ATOM   1649  CB  ALA   103      84.811  49.404  40.425  1.00  0.00           C  
ATOM   1650  HB1 ALA   103      85.069  49.925  39.503  1.00  0.00           H  
ATOM   1651  HB2 ALA   103      85.667  48.809  40.746  1.00  0.00           H  
ATOM   1652  HB3 ALA   103      83.969  48.735  40.239  1.00  0.00           H  
ATOM   1653  C   ALA   103      85.622  51.372  41.809  1.00  0.00           C  
ATOM   1654  O   ALA   103      86.463  51.080  42.660  1.00  0.00           O  
ATOM   1655  N   LEU   104      85.665  52.543  41.163  1.00  0.00           N  
ATOM   1656  H   LEU   104      84.923  52.756  40.503  1.00  0.00           H  
ATOM   1657  CA  LEU   104      86.658  53.593  41.430  1.00  0.00           C  
ATOM   1658  HA  LEU   104      87.651  53.142  41.419  1.00  0.00           H  
ATOM   1659  CB  LEU   104      86.594  54.673  40.335  1.00  0.00           C  
ATOM   1660  HB2 LEU   104      85.667  55.234  40.463  1.00  0.00           H  
ATOM   1661  HB3 LEU   104      87.420  55.369  40.489  1.00  0.00           H  
ATOM   1662  CG  LEU   104      86.645  54.157  38.886  1.00  0.00           C  
ATOM   1663  HG  LEU   104      85.800  53.497  38.695  1.00  0.00           H  
ATOM   1664  CD1 LEU   104      86.545  55.346  37.939  1.00  0.00           C  
ATOM   1665 HD11 LEU   104      87.414  55.990  38.047  1.00  0.00           H  
ATOM   1666 HD12 LEU   104      86.494  54.978  36.918  1.00  0.00           H  
ATOM   1667 HD13 LEU   104      85.640  55.914  38.150  1.00  0.00           H  
ATOM   1668  CD2 LEU   104      87.937  53.400  38.575  1.00  0.00           C  
ATOM   1669 HD21 LEU   104      88.029  52.529  39.223  1.00  0.00           H  
ATOM   1670 HD22 LEU   104      87.907  53.050  37.543  1.00  0.00           H  
ATOM   1671 HD23 LEU   104      88.794  54.057  38.704  1.00  0.00           H  
ATOM   1672  C   LEU   104      86.485  54.256  42.806  1.00  0.00           C  
ATOM   1673  O   LEU   104      87.425  54.889  43.292  1.00  0.00           O  
ATOM   1674  N   PHE   105      85.303  54.116  43.413  1.00  0.00           N  
ATOM   1675  H   PHE   105      84.598  53.572  42.930  1.00  0.00           H  
ATOM   1676  CA  PHE   105      84.884  54.749  44.668  1.00  0.00           C  
ATOM   1677  HA  PHE   105      85.722  55.296  45.099  1.00  0.00           H  
ATOM   1678  CB  PHE   105      83.761  55.753  44.350  1.00  0.00           C  
ATOM   1679  HB2 PHE   105      82.875  55.193  44.044  1.00  0.00           H  
ATOM   1680  HB3 PHE   105      83.507  56.284  45.267  1.00  0.00           H  
ATOM   1681  CG  PHE   105      84.074  56.793  43.284  1.00  0.00           C  
ATOM   1682  CD1 PHE   105      84.943  57.858  43.582  1.00  0.00           C  
ATOM   1683  HD1 PHE   105      85.415  57.912  44.547  1.00  0.00           H  
ATOM   1684  CE1 PHE   105      85.189  58.868  42.637  1.00  0.00           C  
ATOM   1685  HE1 PHE   105      85.851  59.687  42.882  1.00  0.00           H  
ATOM   1686  CZ  PHE   105      84.567  58.815  41.381  1.00  0.00           C  
ATOM   1687  HZ  PHE   105      84.743  59.603  40.663  1.00  0.00           H  
ATOM   1688  CE2 PHE   105      83.716  57.744  41.064  1.00  0.00           C  
ATOM   1689  HE2 PHE   105      83.240  57.710  40.096  1.00  0.00           H  
ATOM   1690  CD2 PHE   105      83.468  56.734  42.013  1.00  0.00           C  
ATOM   1691  HD2 PHE   105      82.802  55.921  41.764  1.00  0.00           H  
ATOM   1692  C   PHE   105      84.403  53.726  45.724  1.00  0.00           C  
ATOM   1693  O   PHE   105      83.787  54.097  46.724  1.00  0.00           O  
ATOM   1694  N   LYS   106      84.676  52.430  45.517  1.00  0.00           N  
ATOM   1695  H   LYS   106      85.146  52.200  44.652  1.00  0.00           H  
ATOM   1696  CA  LYS   106      84.216  51.309  46.359  1.00  0.00           C  
ATOM   1697  HA  LYS   106      83.161  51.470  46.589  1.00  0.00           H  
ATOM   1698  CB  LYS   106      84.335  50.017  45.525  1.00  0.00           C  
ATOM   1699  HB2 LYS   106      83.674  50.107  44.662  1.00  0.00           H  
ATOM   1700  HB3 LYS   106      85.358  49.947  45.147  1.00  0.00           H  
ATOM   1701  CG  LYS   106      84.018  48.687  46.230  1.00  0.00           C  
ATOM   1702  HG2 LYS   106      84.161  47.884  45.505  1.00  0.00           H  
ATOM   1703  HG3 LYS   106      84.734  48.549  47.034  1.00  0.00           H  
ATOM   1704  CD  LYS   106      82.605  48.556  46.817  1.00  0.00           C  
ATOM   1705  HD2 LYS   106      82.493  49.264  47.635  1.00  0.00           H  
ATOM   1706  HD3 LYS   106      81.875  48.808  46.046  1.00  0.00           H  
ATOM   1707  CE  LYS   106      82.307  47.133  47.328  1.00  0.00           C  
ATOM   1708  HE2 LYS   106      81.308  47.132  47.774  1.00  0.00           H  
ATOM   1709  HE3 LYS   106      82.292  46.452  46.472  1.00  0.00           H  
ATOM   1710  NZ  LYS   106      83.295  46.648  48.326  1.00  0.00           N  
ATOM   1711  HZ1 LYS   106      83.372  47.294  49.113  1.00  0.00           H  
ATOM   1712  HZ2 LYS   106      83.059  45.721  48.667  1.00  0.00           H  
ATOM   1713  HZ3 LYS   106      84.225  46.578  47.916  1.00  0.00           H  
ATOM   1714  C   LYS   106      84.921  51.217  47.719  1.00  0.00           C  
ATOM   1715  O   LYS   106      84.334  50.706  48.670  1.00  0.00           O  
ATOM   1716  N   ASP   107      86.155  51.701  47.832  1.00  0.00           N  
ATOM   1717  H   ASP   107      86.567  52.149  47.027  1.00  0.00           H  
ATOM   1718  CA  ASP   107      87.022  51.560  49.010  1.00  0.00           C  
ATOM   1719  HA  ASP   107      86.499  51.976  49.871  1.00  0.00           H  
ATOM   1720  CB  ASP   107      87.298  50.067  49.315  1.00  0.00           C  
ATOM   1721  HB2 ASP   107      88.002  49.983  50.141  1.00  0.00           H  
ATOM   1722  HB3 ASP   107      86.376  49.599  49.657  1.00  0.00           H  
ATOM   1723  CG  ASP   107      87.842  49.267  48.132  1.00  0.00           C  
ATOM   1724  OD1 ASP   107      88.997  49.499  47.719  1.00  0.00           O  
ATOM   1725  OD2 ASP   107      87.153  48.348  47.639  1.00  0.00           O  
ATOM   1726  C   ASP   107      88.307  52.397  48.825  1.00  0.00           C  
ATOM   1727  O   ASP   107      88.364  53.260  47.944  1.00  0.00           O  
ATOM   1728  N   GLY   108      89.299  52.237  49.706  1.00  0.00           N  
ATOM   1729  H   GLY   108      89.168  51.576  50.463  1.00  0.00           H  
ATOM   1730  CA  GLY   108      90.465  53.119  49.768  1.00  0.00           C  
ATOM   1731  HA2 GLY   108      91.160  52.748  50.521  1.00  0.00           H  
ATOM   1732  HA3 GLY   108      90.963  53.119  48.798  1.00  0.00           H  
ATOM   1733  C   GLY   108      90.070  54.554  50.131  1.00  0.00           C  
ATOM   1734  O   GLY   108      89.053  54.790  50.786  1.00  0.00           O  
ATOM   1735  N   ASP   109      90.877  55.545  49.756  1.00  0.00           N  
ATOM   1736  H   ASP   109      91.728  55.323  49.259  1.00  0.00           H  
ATOM   1737  CA  ASP   109      90.548  56.960  50.003  1.00  0.00           C  
ATOM   1738  HA  ASP   109      89.952  57.029  50.909  1.00  0.00           H  
ATOM   1739  CB  ASP   109      91.814  57.768  50.259  1.00  0.00           C  
ATOM   1740  HB2 ASP   109      92.534  57.567  49.463  1.00  0.00           H  
ATOM   1741  HB3 ASP   109      91.563  58.827  50.226  1.00  0.00           H  
ATOM   1742  CG  ASP   109      92.448  57.487  51.621  1.00  0.00           C  
ATOM   1743  OD1 ASP   109      91.749  57.087  52.585  1.00  0.00           O  
ATOM   1744  OD2 ASP   109      93.676  57.705  51.720  1.00  0.00           O  
ATOM   1745  C   ASP   109      89.678  57.617  48.924  1.00  0.00           C  
ATOM   1746  O   ASP   109      89.097  58.671  49.180  1.00  0.00           O  
ATOM   1747  N   GLN   110      89.483  56.967  47.775  1.00  0.00           N  
ATOM   1748  H   GLN   110      89.971  56.097  47.616  1.00  0.00           H  
ATOM   1749  CA  GLN   110      88.412  57.338  46.846  1.00  0.00           C  
ATOM   1750  HA  GLN   110      88.362  58.425  46.768  1.00  0.00           H  
ATOM   1751  CB  GLN   110      88.684  56.771  45.441  1.00  0.00           C  
ATOM   1752  HB2 GLN   110      89.006  55.732  45.532  1.00  0.00           H  
ATOM   1753  HB3 GLN   110      87.740  56.767  44.901  1.00  0.00           H  
ATOM   1754  CG  GLN   110      89.726  57.558  44.615  1.00  0.00           C  
ATOM   1755  HG2 GLN   110      90.230  58.290  45.247  1.00  0.00           H  
ATOM   1756  HG3 GLN   110      90.480  56.855  44.260  1.00  0.00           H  
ATOM   1757  CD  GLN   110      89.156  58.278  43.384  1.00  0.00           C  
ATOM   1758  OE1 GLN   110      89.461  59.433  43.120  1.00  0.00           O  
ATOM   1759  NE2 GLN   110      88.306  57.655  42.592  1.00  0.00           N  
ATOM   1760 HE21 GLN   110      87.869  58.198  41.857  1.00  0.00           H  
ATOM   1761 HE22 GLN   110      87.979  56.726  42.830  1.00  0.00           H  
ATOM   1762  C   GLN   110      87.028  56.881  47.340  1.00  0.00           C  
ATOM   1763  O   GLN   110      86.038  57.201  46.687  1.00  0.00           O  
ATOM   1764  N   LYS   111      86.921  56.124  48.447  1.00  0.00           N  
ATOM   1765  H   LYS   111      87.766  55.832  48.915  1.00  0.00           H  
ATOM   1766  CA  LYS   111      85.631  55.641  48.959  1.00  0.00           C  
ATOM   1767  HA  LYS   111      85.317  54.831  48.306  1.00  0.00           H  
ATOM   1768  CB  LYS   111      85.771  55.069  50.382  1.00  0.00           C  
ATOM   1769  HB2 LYS   111      86.573  54.332  50.411  1.00  0.00           H  
ATOM   1770  HB3 LYS   111      85.987  55.871  51.087  1.00  0.00           H  
ATOM   1771  CG  LYS   111      84.451  54.385  50.757  1.00  0.00           C  
ATOM   1772  HG2 LYS   111      83.637  55.095  50.618  1.00  0.00           H  
ATOM   1773  HG3 LYS   111      84.291  53.552  50.069  1.00  0.00           H  
ATOM   1774  CD  LYS   111      84.336  53.868  52.193  1.00  0.00           C  
ATOM   1775  HD2 LYS   111      85.040  53.053  52.369  1.00  0.00           H  
ATOM   1776  HD3 LYS   111      84.483  54.674  52.913  1.00  0.00           H  
ATOM   1777  CE  LYS   111      82.895  53.362  52.233  1.00  0.00           C  
ATOM   1778  HE2 LYS   111      82.212  54.173  51.970  1.00  0.00           H  
ATOM   1779  HE3 LYS   111      82.796  52.598  51.458  1.00  0.00           H  
ATOM   1780  NZ  LYS   111      82.459  52.781  53.516  1.00  0.00           N  
ATOM   1781  HZ1 LYS   111      82.364  53.513  54.219  1.00  0.00           H  
ATOM   1782  HZ2 LYS   111      81.566  52.320  53.343  1.00  0.00           H  
ATOM   1783  HZ3 LYS   111      83.104  52.068  53.832  1.00  0.00           H  
ATOM   1784  C   LYS   111      84.556  56.737  48.914  1.00  0.00           C  
ATOM   1785  O   LYS   111      84.731  57.798  49.513  1.00  0.00           O  
ATOM   1786  N   LEU   112      83.412  56.427  48.303  1.00  0.00           N  
ATOM   1787  H   LEU   112      83.387  55.538  47.815  1.00  0.00           H  
ATOM   1788  CA  LEU   112      82.290  57.347  48.087  1.00  0.00           C  
ATOM   1789  HA  LEU   112      82.594  58.067  47.326  1.00  0.00           H  
ATOM   1790  CB  LEU   112      81.105  56.512  47.563  1.00  0.00           C  
ATOM   1791  HB2 LEU   112      81.471  55.690  46.944  1.00  0.00           H  
ATOM   1792  HB3 LEU   112      80.588  56.066  48.415  1.00  0.00           H  
ATOM   1793  CG  LEU   112      80.108  57.331  46.731  1.00  0.00           C  
ATOM   1794  HG  LEU   112      79.938  58.301  47.197  1.00  0.00           H  
ATOM   1795  CD1 LEU   112      80.623  57.533  45.305  1.00  0.00           C  
ATOM   1796 HD11 LEU   112      80.834  56.572  44.838  1.00  0.00           H  
ATOM   1797 HD12 LEU   112      79.869  58.046  44.713  1.00  0.00           H  
ATOM   1798 HD13 LEU   112      81.530  58.136  45.315  1.00  0.00           H  
ATOM   1799  CD2 LEU   112      78.778  56.587  46.644  1.00  0.00           C  
ATOM   1800 HD21 LEU   112      78.357  56.476  47.645  1.00  0.00           H  
ATOM   1801 HD22 LEU   112      78.085  57.157  46.032  1.00  0.00           H  
ATOM   1802 HD23 LEU   112      78.929  55.602  46.202  1.00  0.00           H  
ATOM   1803  C   LEU   112      81.916  58.142  49.353  1.00  0.00           C  
ATOM   1804  O   LEU   112      81.845  59.368  49.326  1.00  0.00           O  
ATOM   1805  N   GLU   113      81.778  57.445  50.483  1.00  0.00           N  
ATOM   1806  H   GLU   113      81.744  56.441  50.397  1.00  0.00           H  
ATOM   1807  CA  GLU   113      81.613  58.008  51.829  1.00  0.00           C  
ATOM   1808  HA  GLU   113      80.592  58.371  51.943  1.00  0.00           H  
ATOM   1809  CB  GLU   113      81.834  56.869  52.838  1.00  0.00           C  
ATOM   1810  HB2 GLU   113      81.046  56.129  52.697  1.00  0.00           H  
ATOM   1811  HB3 GLU   113      82.791  56.395  52.617  1.00  0.00           H  
ATOM   1812  CG  GLU   113      81.847  57.305  54.310  1.00  0.00           C  
ATOM   1813  HG2 GLU   113      82.728  57.922  54.497  1.00  0.00           H  
ATOM   1814  HG3 GLU   113      80.960  57.906  54.510  1.00  0.00           H  
ATOM   1815  CD  GLU   113      81.878  56.098  55.257  1.00  0.00           C  
ATOM   1816  OE1 GLU   113      82.564  55.092  54.960  1.00  0.00           O  
ATOM   1817  OE2 GLU   113      81.199  56.128  56.304  1.00  0.00           O  
ATOM   1818  C   GLU   113      82.549  59.195  52.122  1.00  0.00           C  
ATOM   1819  O   GLU   113      82.093  60.236  52.587  1.00  0.00           O  
ATOM   1820  N   LYS   114      83.854  59.065  51.858  1.00  0.00           N  
ATOM   1821  H   LYS   114      84.149  58.255  51.325  1.00  0.00           H  
ATOM   1822  CA  LYS   114      84.866  60.090  52.171  1.00  0.00           C  
ATOM   1823  HA  LYS   114      84.746  60.410  53.207  1.00  0.00           H  
ATOM   1824  CB  LYS   114      86.272  59.495  52.000  1.00  0.00           C  
ATOM   1825  HB2 LYS   114      86.388  59.124  50.980  1.00  0.00           H  
ATOM   1826  HB3 LYS   114      87.010  60.282  52.157  1.00  0.00           H  
ATOM   1827  CG  LYS   114      86.548  58.361  52.999  1.00  0.00           C  
ATOM   1828  HG2 LYS   114      86.570  58.771  54.009  1.00  0.00           H  
ATOM   1829  HG3 LYS   114      85.760  57.610  52.941  1.00  0.00           H  
ATOM   1830  CD  LYS   114      87.885  57.684  52.688  1.00  0.00           C  
ATOM   1831  HD2 LYS   114      87.842  57.269  51.681  1.00  0.00           H  
ATOM   1832  HD3 LYS   114      88.690  58.420  52.741  1.00  0.00           H  
ATOM   1833  CE  LYS   114      88.147  56.565  53.699  1.00  0.00           C  
ATOM   1834  HE2 LYS   114      88.295  57.013  54.683  1.00  0.00           H  
ATOM   1835  HE3 LYS   114      87.272  55.912  53.753  1.00  0.00           H  
ATOM   1836  NZ  LYS   114      89.336  55.774  53.321  1.00  0.00           N  
ATOM   1837  HZ1 LYS   114      90.150  56.373  53.172  1.00  0.00           H  
ATOM   1838  HZ2 LYS   114      89.597  55.121  54.051  1.00  0.00           H  
ATOM   1839  HZ3 LYS   114      89.171  55.260  52.460  1.00  0.00           H  
ATOM   1840  C   LYS   114      84.711  61.344  51.310  1.00  0.00           C  
ATOM   1841  O   LYS   114      84.939  62.456  51.791  1.00  0.00           O  
ATOM   1842  N   ILE   115      84.291  61.167  50.058  1.00  0.00           N  
ATOM   1843  H   ILE   115      84.120  60.216  49.758  1.00  0.00           H  
ATOM   1844  CA  ILE   115      83.918  62.261  49.152  1.00  0.00           C  
ATOM   1845  HA  ILE   115      84.717  63.004  49.147  1.00  0.00           H  
ATOM   1846  CB  ILE   115      83.736  61.731  47.707  1.00  0.00           C  
ATOM   1847  HB  ILE   115      83.000  60.927  47.718  1.00  0.00           H  
ATOM   1848  CG2 ILE   115      83.205  62.832  46.770  1.00  0.00           C  
ATOM   1849 HG21 ILE   115      83.950  63.619  46.676  1.00  0.00           H  
ATOM   1850 HG22 ILE   115      82.986  62.421  45.784  1.00  0.00           H  
ATOM   1851 HG23 ILE   115      82.279  63.261  47.152  1.00  0.00           H  
ATOM   1852  CG1 ILE   115      85.075  61.158  47.184  1.00  0.00           C  
ATOM   1853 HG12 ILE   115      85.824  61.951  47.162  1.00  0.00           H  
ATOM   1854 HG13 ILE   115      85.426  60.383  47.865  1.00  0.00           H  
ATOM   1855  CD1 ILE   115      84.990  60.521  45.793  1.00  0.00           C  
ATOM   1856 HD11 ILE   115      84.797  61.277  45.033  1.00  0.00           H  
ATOM   1857 HD12 ILE   115      85.942  60.041  45.567  1.00  0.00           H  
ATOM   1858 HD13 ILE   115      84.198  59.771  45.778  1.00  0.00           H  
ATOM   1859  C   ILE   115      82.665  62.958  49.696  1.00  0.00           C  
ATOM   1860  O   ILE   115      82.680  64.163  49.946  1.00  0.00           O  
ATOM   1861  N   ILE   116      81.598  62.186  49.928  1.00  0.00           N  
ATOM   1862  H   ILE   116      81.681  61.194  49.717  1.00  0.00           H  
ATOM   1863  CA  ILE   116      80.341  62.651  50.529  1.00  0.00           C  
ATOM   1864  HA  ILE   116      79.853  63.322  49.823  1.00  0.00           H  
ATOM   1865  CB  ILE   116      79.397  61.444  50.766  1.00  0.00           C  
ATOM   1866  HB  ILE   116      79.945  60.689  51.329  1.00  0.00           H  
ATOM   1867  CG2 ILE   116      78.185  61.863  51.607  1.00  0.00           C  
ATOM   1868 HG21 ILE   116      77.721  62.753  51.181  1.00  0.00           H  
ATOM   1869 HG22 ILE   116      77.449  61.065  51.660  1.00  0.00           H  
ATOM   1870 HG23 ILE   116      78.516  62.070  52.622  1.00  0.00           H  
ATOM   1871  CG1 ILE   116      78.912  60.800  49.447  1.00  0.00           C  
ATOM   1872 HG12 ILE   116      78.138  61.422  49.001  1.00  0.00           H  
ATOM   1873 HG13 ILE   116      79.737  60.740  48.738  1.00  0.00           H  
ATOM   1874  CD1 ILE   116      78.362  59.376  49.636  1.00  0.00           C  
ATOM   1875 HD11 ILE   116      77.441  59.391  50.217  1.00  0.00           H  
ATOM   1876 HD12 ILE   116      78.147  58.937  48.664  1.00  0.00           H  
ATOM   1877 HD13 ILE   116      79.098  58.752  50.141  1.00  0.00           H  
ATOM   1878  C   ILE   116      80.593  63.474  51.808  1.00  0.00           C  
ATOM   1879  O   ILE   116      80.130  64.611  51.921  1.00  0.00           O  
ATOM   1880  N   CYS   117      81.353  62.931  52.765  1.00  0.00           N  
ATOM   1881  H   CYS   117      81.700  61.987  52.620  1.00  0.00           H  
ATOM   1882  CA  CYS   117      81.582  63.560  54.068  1.00  0.00           C  
ATOM   1883  HA  CYS   117      80.634  63.622  54.604  1.00  0.00           H  
ATOM   1884  CB  CYS   117      82.550  62.699  54.892  1.00  0.00           C  
ATOM   1885  HB2 CYS   117      83.441  62.466  54.305  1.00  0.00           H  
ATOM   1886  HB3 CYS   117      82.854  63.269  55.770  1.00  0.00           H  
ATOM   1887  SG  CYS   117      81.754  61.166  55.451  1.00  0.00           S  
ATOM   1888  HG  CYS   117      81.728  60.555  54.257  1.00  0.00           H  
ATOM   1889  C   CYS   117      82.128  64.992  53.977  1.00  0.00           C  
ATOM   1890  O   CYS   117      81.714  65.845  54.766  1.00  0.00           O  
ATOM   1891  N   GLN   118      83.032  65.296  53.035  1.00  0.00           N  
ATOM   1892  H   GLN   118      83.308  64.600  52.353  1.00  0.00           H  
ATOM   1893  CA  GLN   118      83.626  66.635  53.003  1.00  0.00           C  
ATOM   1894  HA  GLN   118      83.979  66.828  54.017  1.00  0.00           H  
ATOM   1895  CB  GLN   118      84.882  66.717  52.107  1.00  0.00           C  
ATOM   1896  HB2 GLN   118      85.576  67.431  52.552  1.00  0.00           H  
ATOM   1897  HB3 GLN   118      85.380  65.746  52.142  1.00  0.00           H  
ATOM   1898  CG  GLN   118      84.688  67.102  50.625  1.00  0.00           C  
ATOM   1899  HG2 GLN   118      85.499  66.644  50.059  1.00  0.00           H  
ATOM   1900  HG3 GLN   118      83.758  66.671  50.256  1.00  0.00           H  
ATOM   1901  CD  GLN   118      84.719  68.606  50.304  1.00  0.00           C  
ATOM   1902  OE1 GLN   118      85.118  69.019  49.221  1.00  0.00           O  
ATOM   1903  NE2 GLN   118      84.332  69.513  51.174  1.00  0.00           N  
ATOM   1904 HE21 GLN   118      84.115  70.427  50.812  1.00  0.00           H  
ATOM   1905 HE22 GLN   118      83.933  69.267  52.072  1.00  0.00           H  
ATOM   1906  C   GLN   118      82.578  67.718  52.727  1.00  0.00           C  
ATOM   1907  O   GLN   118      82.640  68.776  53.350  1.00  0.00           O  
ATOM   1908  N   GLU   119      81.634  67.503  51.807  1.00  0.00           N  
ATOM   1909  H   GLU   119      81.584  66.604  51.340  1.00  0.00           H  
ATOM   1910  CA  GLU   119      80.603  68.513  51.532  1.00  0.00           C  
ATOM   1911  HA  GLU   119      81.034  69.491  51.724  1.00  0.00           H  
ATOM   1912  CB  GLU   119      80.159  68.511  50.060  1.00  0.00           C  
ATOM   1913  HB2 GLU   119      79.713  67.539  49.847  1.00  0.00           H  
ATOM   1914  HB3 GLU   119      79.384  69.266  49.933  1.00  0.00           H  
ATOM   1915  CG  GLU   119      81.264  68.783  49.017  1.00  0.00           C  
ATOM   1916  HG2 GLU   119      82.070  68.060  49.154  1.00  0.00           H  
ATOM   1917  HG3 GLU   119      80.834  68.589  48.032  1.00  0.00           H  
ATOM   1918  CD  GLU   119      81.859  70.208  49.014  1.00  0.00           C  
ATOM   1919  OE1 GLU   119      81.937  70.883  50.065  1.00  0.00           O  
ATOM   1920  OE2 GLU   119      82.350  70.661  47.948  1.00  0.00           O  
ATOM   1921  C   GLU   119      79.413  68.433  52.499  1.00  0.00           C  
ATOM   1922  O   GLU   119      78.732  69.438  52.695  1.00  0.00           O  
ATOM   1923  N   ILE   120      79.208  67.314  53.207  1.00  0.00           N  
ATOM   1924  H   ILE   120      79.749  66.484  52.992  1.00  0.00           H  
ATOM   1925  CA  ILE   120      78.324  67.325  54.386  1.00  0.00           C  
ATOM   1926  HA  ILE   120      77.388  67.795  54.088  1.00  0.00           H  
ATOM   1927  CB  ILE   120      77.971  65.910  54.890  1.00  0.00           C  
ATOM   1928  HB  ILE   120      78.892  65.396  55.173  1.00  0.00           H  
ATOM   1929  CG2 ILE   120      77.047  65.992  56.124  1.00  0.00           C  
ATOM   1930 HG21 ILE   120      76.086  66.426  55.851  1.00  0.00           H  
ATOM   1931 HG22 ILE   120      76.891  65.004  56.553  1.00  0.00           H  
ATOM   1932 HG23 ILE   120      77.494  66.596  56.907  1.00  0.00           H  
ATOM   1933  CG1 ILE   120      77.262  65.112  53.775  1.00  0.00           C  
ATOM   1934 HG12 ILE   120      76.342  65.623  53.493  1.00  0.00           H  
ATOM   1935 HG13 ILE   120      77.895  65.066  52.892  1.00  0.00           H  
ATOM   1936  CD1 ILE   120      76.931  63.676  54.182  1.00  0.00           C  
ATOM   1937 HD11 ILE   120      76.202  63.666  54.986  1.00  0.00           H  
ATOM   1938 HD12 ILE   120      76.498  63.149  53.333  1.00  0.00           H  
ATOM   1939 HD13 ILE   120      77.838  63.170  54.511  1.00  0.00           H  
ATOM   1940  C   ILE   120      78.922  68.202  55.496  1.00  0.00           C  
ATOM   1941  O   ILE   120      78.183  68.934  56.154  1.00  0.00           O  
ATOM   1942  N   SER   121      80.247  68.202  55.684  1.00  0.00           N  
ATOM   1943  H   SER   121      80.813  67.530  55.175  1.00  0.00           H  
ATOM   1944  CA  SER   121      80.898  69.173  56.574  1.00  0.00           C  
ATOM   1945  HA  SER   121      80.466  69.043  57.566  1.00  0.00           H  
ATOM   1946  CB  SER   121      82.405  68.918  56.680  1.00  0.00           C  
ATOM   1947  HB2 SER   121      82.587  67.870  56.922  1.00  0.00           H  
ATOM   1948  HB3 SER   121      82.889  69.154  55.734  1.00  0.00           H  
ATOM   1949  OG  SER   121      82.942  69.741  57.701  1.00  0.00           O  
ATOM   1950  HG  SER   121      83.907  69.724  57.636  1.00  0.00           H  
ATOM   1951  C   SER   121      80.608  70.618  56.151  1.00  0.00           C  
ATOM   1952  O   SER   121      80.128  71.416  56.960  1.00  0.00           O  
ATOM   1953  N   THR   122      80.821  70.937  54.868  1.00  0.00           N  
ATOM   1954  H   THR   122      81.282  70.263  54.267  1.00  0.00           H  
ATOM   1955  CA  THR   122      80.429  72.222  54.265  1.00  0.00           C  
ATOM   1956  HA  THR   122      81.048  73.008  54.695  1.00  0.00           H  
ATOM   1957  CB  THR   122      80.661  72.213  52.745  1.00  0.00           C  
ATOM   1958  HB  THR   122      80.002  71.481  52.283  1.00  0.00           H  
ATOM   1959  CG2 THR   122      80.410  73.567  52.089  1.00  0.00           C  
ATOM   1960 HG21 THR   122      81.050  74.320  52.548  1.00  0.00           H  
ATOM   1961 HG22 THR   122      80.632  73.501  51.024  1.00  0.00           H  
ATOM   1962 HG23 THR   122      79.366  73.856  52.206  1.00  0.00           H  
ATOM   1963  OG1 THR   122      81.991  71.863  52.452  1.00  0.00           O  
ATOM   1964  HG1 THR   122      81.972  71.487  51.540  1.00  0.00           H  
ATOM   1965  C   THR   122      78.970  72.568  54.570  1.00  0.00           C  
ATOM   1966  O   THR   122      78.690  73.635  55.114  1.00  0.00           O  
ATOM   1967  N   LEU   123      78.034  71.660  54.269  1.00  0.00           N  
ATOM   1968  H   LEU   123      78.326  70.806  53.801  1.00  0.00           H  
ATOM   1969  CA  LEU   123      76.613  71.808  54.588  1.00  0.00           C  
ATOM   1970  HA  LEU   123      76.219  72.648  54.016  1.00  0.00           H  
ATOM   1971  CB  LEU   123      75.871  70.528  54.153  1.00  0.00           C  
ATOM   1972  HB2 LEU   123      75.948  70.430  53.070  1.00  0.00           H  
ATOM   1973  HB3 LEU   123      76.378  69.677  54.598  1.00  0.00           H  
ATOM   1974  CG  LEU   123      74.388  70.442  54.564  1.00  0.00           C  
ATOM   1975  HG  LEU   123      74.298  70.530  55.647  1.00  0.00           H  
ATOM   1976  CD1 LEU   123      73.551  71.536  53.906  1.00  0.00           C  
ATOM   1977 HD11 LEU   123      73.677  71.483  52.826  1.00  0.00           H  
ATOM   1978 HD12 LEU   123      72.499  71.402  54.155  1.00  0.00           H  
ATOM   1979 HD13 LEU   123      73.874  72.513  54.262  1.00  0.00           H  
ATOM   1980  CD2 LEU   123      73.817  69.084  54.154  1.00  0.00           C  
ATOM   1981 HD21 LEU   123      74.391  68.287  54.626  1.00  0.00           H  
ATOM   1982 HD22 LEU   123      72.781  69.007  54.481  1.00  0.00           H  
ATOM   1983 HD23 LEU   123      73.867  68.969  53.070  1.00  0.00           H  
ATOM   1984  C   LEU   123      76.388  72.124  56.073  1.00  0.00           C  
ATOM   1985  O   LEU   123      75.678  73.073  56.393  1.00  0.00           O  
ATOM   1986  N   CYS   124      76.978  71.355  56.986  1.00  0.00           N  
ATOM   1987  H   CYS   124      77.573  70.593  56.674  1.00  0.00           H  
ATOM   1988  CA  CYS   124      76.772  71.552  58.419  1.00  0.00           C  
ATOM   1989  HA  CYS   124      75.705  71.476  58.628  1.00  0.00           H  
ATOM   1990  CB  CYS   124      77.494  70.443  59.192  1.00  0.00           C  
ATOM   1991  HB2 CYS   124      78.541  70.396  58.884  1.00  0.00           H  
ATOM   1992  HB3 CYS   124      77.452  70.662  60.259  1.00  0.00           H  
ATOM   1993  SG  CYS   124      76.682  68.850  58.882  1.00  0.00           S  
ATOM   1994  HG  CYS   124      77.124  68.714  57.618  1.00  0.00           H  
ATOM   1995  C   CYS   124      77.205  72.944  58.898  1.00  0.00           C  
ATOM   1996  O   CYS   124      76.447  73.605  59.604  1.00  0.00           O  
ATOM   1997  N   ASP   125      78.370  73.449  58.491  1.00  0.00           N  
ATOM   1998  H   ASP   125      78.977  72.895  57.891  1.00  0.00           H  
ATOM   1999  CA  ASP   125      78.763  74.810  58.878  1.00  0.00           C  
ATOM   2000  HA  ASP   125      78.428  74.963  59.904  1.00  0.00           H  
ATOM   2001  CB  ASP   125      80.286  74.953  58.929  1.00  0.00           C  
ATOM   2002  HB2 ASP   125      80.737  74.538  58.025  1.00  0.00           H  
ATOM   2003  HB3 ASP   125      80.548  76.010  58.998  1.00  0.00           H  
ATOM   2004  CG  ASP   125      80.803  74.234  60.176  1.00  0.00           C  
ATOM   2005  OD1 ASP   125      80.678  74.797  61.288  1.00  0.00           O  
ATOM   2006  OD2 ASP   125      81.222  73.057  60.092  1.00  0.00           O  
ATOM   2007  C   ASP   125      78.037  75.908  58.087  1.00  0.00           C  
ATOM   2008  O   ASP   125      77.734  76.958  58.654  1.00  0.00           O  
ATOM   2009  N   MET   126      77.629  75.655  56.840  1.00  0.00           N  
ATOM   2010  H   MET   126      77.918  74.788  56.393  1.00  0.00           H  
ATOM   2011  CA  MET   126      76.654  76.511  56.148  1.00  0.00           C  
ATOM   2012  HA  MET   126      77.069  77.517  56.073  1.00  0.00           H  
ATOM   2013  CB  MET   126      76.397  76.002  54.721  1.00  0.00           C  
ATOM   2014  HB2 MET   126      76.171  74.938  54.752  1.00  0.00           H  
ATOM   2015  HB3 MET   126      75.536  76.519  54.296  1.00  0.00           H  
ATOM   2016  CG  MET   126      77.612  76.228  53.812  1.00  0.00           C  
ATOM   2017  HG2 MET   126      78.522  75.996  54.364  1.00  0.00           H  
ATOM   2018  HG3 MET   126      77.552  75.532  52.975  1.00  0.00           H  
ATOM   2019  SD  MET   126      77.762  77.909  53.147  1.00  0.00           S  
ATOM   2020  CE  MET   126      76.652  77.768  51.717  1.00  0.00           C  
ATOM   2021  HE1 MET   126      75.631  77.597  52.058  1.00  0.00           H  
ATOM   2022  HE2 MET   126      76.685  78.692  51.139  1.00  0.00           H  
ATOM   2023  HE3 MET   126      76.966  76.940  51.081  1.00  0.00           H  
ATOM   2024  C   MET   126      75.347  76.630  56.948  1.00  0.00           C  
ATOM   2025  O   MET   126      74.853  77.737  57.162  1.00  0.00           O  
ATOM   2026  N   LEU   127      74.806  75.524  57.466  1.00  0.00           N  
ATOM   2027  H   LEU   127      75.240  74.629  57.249  1.00  0.00           H  
ATOM   2028  CA  LEU   127      73.642  75.543  58.360  1.00  0.00           C  
ATOM   2029  HA  LEU   127      72.867  76.150  57.893  1.00  0.00           H  
ATOM   2030  CB  LEU   127      73.092  74.116  58.544  1.00  0.00           C  
ATOM   2031  HB2 LEU   127      73.888  73.485  58.942  1.00  0.00           H  
ATOM   2032  HB3 LEU   127      72.293  74.146  59.285  1.00  0.00           H  
ATOM   2033  CG  LEU   127      72.545  73.472  57.253  1.00  0.00           C  
ATOM   2034  HG  LEU   127      73.316  73.457  56.491  1.00  0.00           H  
ATOM   2035  CD1 LEU   127      72.123  72.027  57.525  1.00  0.00           C  
ATOM   2036 HD11 LEU   127      71.323  71.999  58.262  1.00  0.00           H  
ATOM   2037 HD12 LEU   127      71.780  71.563  56.601  1.00  0.00           H  
ATOM   2038 HD13 LEU   127      72.978  71.465  57.900  1.00  0.00           H  
ATOM   2039  CD2 LEU   127      71.351  74.228  56.670  1.00  0.00           C  
ATOM   2040 HD21 LEU   127      71.654  75.225  56.353  1.00  0.00           H  
ATOM   2041 HD22 LEU   127      70.988  73.698  55.793  1.00  0.00           H  
ATOM   2042 HD23 LEU   127      70.556  74.306  57.409  1.00  0.00           H  
ATOM   2043  C   LEU   127      73.929  76.232  59.705  1.00  0.00           C  
ATOM   2044  O   LEU   127      73.063  76.938  60.221  1.00  0.00           O  
ATOM   2045  N   ALA   128      75.148  76.135  60.245  1.00  0.00           N  
ATOM   2046  H   ALA   128      75.820  75.506  59.817  1.00  0.00           H  
ATOM   2047  CA  ALA   128      75.544  76.901  61.431  1.00  0.00           C  
ATOM   2048  HA  ALA   128      74.840  76.660  62.228  1.00  0.00           H  
ATOM   2049  CB  ALA   128      76.936  76.457  61.896  1.00  0.00           C  
ATOM   2050  HB1 ALA   128      77.693  76.770  61.177  1.00  0.00           H  
ATOM   2051  HB2 ALA   128      77.163  76.917  62.858  1.00  0.00           H  
ATOM   2052  HB3 ALA   128      76.968  75.372  62.006  1.00  0.00           H  
ATOM   2053  C   ALA   128      75.458  78.430  61.213  1.00  0.00           C  
ATOM   2054  O   ALA   128      75.126  79.167  62.149  1.00  0.00           O  
ATOM   2055  N   THR   129      75.650  78.922  59.980  1.00  0.00           N  
ATOM   2056  H   THR   129      75.980  78.292  59.255  1.00  0.00           H  
ATOM   2057  CA  THR   129      75.398  80.342  59.647  1.00  0.00           C  
ATOM   2058  HA  THR   129      75.992  80.946  60.331  1.00  0.00           H  
ATOM   2059  CB  THR   129      75.837  80.738  58.224  1.00  0.00           C  
ATOM   2060  HB  THR   129      75.852  81.827  58.183  1.00  0.00           H  
ATOM   2061  CG2 THR   129      77.225  80.240  57.830  1.00  0.00           C  
ATOM   2062 HG21 THR   129      77.212  79.165  57.677  1.00  0.00           H  
ATOM   2063 HG22 THR   129      77.533  80.724  56.903  1.00  0.00           H  
ATOM   2064 HG23 THR   129      77.943  80.478  58.613  1.00  0.00           H  
ATOM   2065  OG1 THR   129      74.931  80.295  57.241  1.00  0.00           O  
ATOM   2066  HG1 THR   129      74.950  79.313  57.233  1.00  0.00           H  
ATOM   2067  C   THR   129      73.935  80.767  59.852  1.00  0.00           C  
ATOM   2068  O   THR   129      73.670  81.957  60.019  1.00  0.00           O  
ATOM   2069  N   HID   130      72.996  79.816  59.893  1.00  0.00           N  
ATOM   2070  H   HID   130      73.287  78.855  59.761  1.00  0.00           H  
ATOM   2071  CA  HID   130      71.568  80.033  60.142  1.00  0.00           C  
ATOM   2072  HA  HID   130      71.356  81.102  60.105  1.00  0.00           H  
ATOM   2073  CB  HID   130      70.763  79.362  59.021  1.00  0.00           C  
ATOM   2074  HB2 HID   130      71.070  78.320  58.924  1.00  0.00           H  
ATOM   2075  HB3 HID   130      69.704  79.366  59.276  1.00  0.00           H  
ATOM   2076  CG  HID   130      70.901  80.054  57.692  1.00  0.00           C  
ATOM   2077  ND1 HID   130      70.333  81.259  57.344  1.00  0.00           N  
ATOM   2078  HD1 HID   130      69.767  81.862  57.941  1.00  0.00           H  
ATOM   2079  CE1 HID   130      70.631  81.505  56.061  1.00  0.00           C  
ATOM   2080  HE1 HID   130      70.288  82.367  55.503  1.00  0.00           H  
ATOM   2081  NE2 HID   130      71.407  80.526  55.564  1.00  0.00           N  
ATOM   2082  CD2 HID   130      71.593  79.604  56.601  1.00  0.00           C  
ATOM   2083  HD2 HID   130      72.157  78.682  56.545  1.00  0.00           H  
ATOM   2084  C   HID   130      71.102  79.548  61.528  1.00  0.00           C  
ATOM   2085  O   HID   130      69.901  79.439  61.767  1.00  0.00           O  
ATOM   2086  N   ASN   131      72.014  79.267  62.467  1.00  0.00           N  
ATOM   2087  H   ASN   131      72.994  79.356  62.231  1.00  0.00           H  
ATOM   2088  CA  ASN   131      71.650  78.909  63.842  1.00  0.00           C  
ATOM   2089  HA  ASN   131      71.223  77.905  63.836  1.00  0.00           H  
ATOM   2090  CB  ASN   131      72.945  78.906  64.675  1.00  0.00           C  
ATOM   2091  HB2 ASN   131      73.636  78.173  64.262  1.00  0.00           H  
ATOM   2092  HB3 ASN   131      73.419  79.887  64.605  1.00  0.00           H  
ATOM   2093  CG  ASN   131      72.734  78.568  66.141  1.00  0.00           C  
ATOM   2094  OD1 ASN   131      72.603  77.411  66.519  1.00  0.00           O  
ATOM   2095  ND2 ASN   131      72.725  79.548  67.013  1.00  0.00           N  
ATOM   2096 HD21 ASN   131      72.690  79.366  68.011  1.00  0.00           H  
ATOM   2097 HD22 ASN   131      72.788  80.512  66.694  1.00  0.00           H  
ATOM   2098  C   ASN   131      70.596  79.884  64.415  1.00  0.00           C  
ATOM   2099  O   ASN   131      70.818  81.093  64.462  1.00  0.00           O  
ATOM   2100  N   GLY   132      69.465  79.368  64.892  1.00  0.00           N  
ATOM   2101  H   GLY   132      69.281  78.386  64.707  1.00  0.00           H  
ATOM   2102  CA  GLY   132      68.361  80.177  65.418  1.00  0.00           C  
ATOM   2103  HA2 GLY   132      67.751  79.558  66.074  1.00  0.00           H  
ATOM   2104  HA3 GLY   132      68.767  80.994  66.015  1.00  0.00           H  
ATOM   2105  C   GLY   132      67.432  80.787  64.359  1.00  0.00           C  
ATOM   2106  O   GLY   132      66.577  81.597  64.717  1.00  0.00           O  
ATOM   2107  N   GLN   133      67.558  80.418  63.081  1.00  0.00           N  
ATOM   2108  H   GLN   133      68.287  79.758  62.827  1.00  0.00           H  
ATOM   2109  CA  GLN   133      66.725  80.938  61.990  1.00  0.00           C  
ATOM   2110  HA  GLN   133      66.102  81.750  62.369  1.00  0.00           H  
ATOM   2111  CB  GLN   133      67.603  81.518  60.862  1.00  0.00           C  
ATOM   2112  HB2 GLN   133      68.169  80.715  60.394  1.00  0.00           H  
ATOM   2113  HB3 GLN   133      66.951  81.953  60.103  1.00  0.00           H  
ATOM   2114  CG  GLN   133      68.572  82.607  61.357  1.00  0.00           C  
ATOM   2115  HG2 GLN   133      68.005  83.388  61.864  1.00  0.00           H  
ATOM   2116  HG3 GLN   133      69.267  82.172  62.077  1.00  0.00           H  
ATOM   2117  CD  GLN   133      69.393  83.259  60.247  1.00  0.00           C  
ATOM   2118  OE1 GLN   133      69.144  83.133  59.054  1.00  0.00           O  
ATOM   2119  NE2 GLN   133      70.424  83.992  60.598  1.00  0.00           N  
ATOM   2120 HE21 GLN   133      70.982  84.415  59.859  1.00  0.00           H  
ATOM   2121 HE22 GLN   133      70.660  84.106  61.566  1.00  0.00           H  
ATOM   2122  C   GLN   133      65.780  79.856  61.445  1.00  0.00           C  
ATOM   2123  O   GLN   133      66.040  78.655  61.551  1.00  0.00           O  
ATOM   2124  N   SER   134      64.668  80.299  60.862  1.00  0.00           N  
ATOM   2125  H   SER   134      64.536  81.302  60.795  1.00  0.00           H  
ATOM   2126  CA  SER   134      63.702  79.449  60.159  1.00  0.00           C  
ATOM   2127  HA  SER   134      63.770  78.426  60.521  1.00  0.00           H  
ATOM   2128  CB  SER   134      62.275  79.948  60.403  1.00  0.00           C  
ATOM   2129  HB2 SER   134      62.198  80.986  60.079  1.00  0.00           H  
ATOM   2130  HB3 SER   134      61.575  79.349  59.818  1.00  0.00           H  
ATOM   2131  OG  SER   134      61.938  79.857  61.776  1.00  0.00           O  
ATOM   2132  HG  SER   134      61.202  80.456  61.940  1.00  0.00           H  
ATOM   2133  C   SER   134      64.008  79.469  58.664  1.00  0.00           C  
ATOM   2134  O   SER   134      63.788  80.492  58.016  1.00  0.00           O  
ATOM   2135  N   ILE   135      64.513  78.365  58.109  1.00  0.00           N  
ATOM   2136  H   ILE   135      64.644  77.543  58.695  1.00  0.00           H  
ATOM   2137  CA  ILE   135      64.970  78.288  56.710  1.00  0.00           C  
ATOM   2138  HA  ILE   135      64.468  79.068  56.137  1.00  0.00           H  
ATOM   2139  CB  ILE   135      66.493  78.528  56.598  1.00  0.00           C  
ATOM   2140  HB  ILE   135      66.746  78.399  55.544  1.00  0.00           H  
ATOM   2141  CG2 ILE   135      66.859  79.976  56.959  1.00  0.00           C  
ATOM   2142 HG21 ILE   135      66.711  80.158  58.024  1.00  0.00           H  
ATOM   2143 HG22 ILE   135      67.900  80.167  56.707  1.00  0.00           H  
ATOM   2144 HG23 ILE   135      66.235  80.668  56.393  1.00  0.00           H  
ATOM   2145  CG1 ILE   135      67.338  77.522  57.416  1.00  0.00           C  
ATOM   2146 HG12 ILE   135      67.497  77.907  58.425  1.00  0.00           H  
ATOM   2147 HG13 ILE   135      66.820  76.569  57.505  1.00  0.00           H  
ATOM   2148  CD1 ILE   135      68.691  77.243  56.754  1.00  0.00           C  
ATOM   2149 HD11 ILE   135      69.229  78.174  56.598  1.00  0.00           H  
ATOM   2150 HD12 ILE   135      69.283  76.588  57.393  1.00  0.00           H  
ATOM   2151 HD13 ILE   135      68.537  76.759  55.789  1.00  0.00           H  
ATOM   2152  C   ILE   135      64.619  76.954  56.045  1.00  0.00           C  
ATOM   2153  O   ILE   135      64.480  75.929  56.708  1.00  0.00           O  
ATOM   2154  N   ASP   136      64.504  76.955  54.719  1.00  0.00           N  
ATOM   2155  H   ASP   136      64.646  77.821  54.220  1.00  0.00           H  
ATOM   2156  CA  ASP   136      64.517  75.729  53.918  1.00  0.00           C  
ATOM   2157  HA  ASP   136      64.138  74.897  54.515  1.00  0.00           H  
ATOM   2158  CB  ASP   136      63.588  75.891  52.701  1.00  0.00           C  
ATOM   2159  HB2 ASP   136      62.619  76.262  53.039  1.00  0.00           H  
ATOM   2160  HB3 ASP   136      64.010  76.640  52.029  1.00  0.00           H  
ATOM   2161  CG  ASP   136      63.378  74.588  51.916  1.00  0.00           C  
ATOM   2162  OD1 ASP   136      64.306  73.752  51.830  1.00  0.00           O  
ATOM   2163  OD2 ASP   136      62.305  74.416  51.300  1.00  0.00           O  
ATOM   2164  C   ASP   136      65.971  75.430  53.513  1.00  0.00           C  
ATOM   2165  O   ASP   136      66.685  76.318  53.042  1.00  0.00           O  
ATOM   2166  N   ILE   137      66.427  74.192  53.712  1.00  0.00           N  
ATOM   2167  H   ILE   137      65.773  73.491  54.028  1.00  0.00           H  
ATOM   2168  CA  ILE   137      67.822  73.797  53.460  1.00  0.00           C  
ATOM   2169  HA  ILE   137      68.441  74.689  53.560  1.00  0.00           H  
ATOM   2170  CB  ILE   137      68.331  72.795  54.523  1.00  0.00           C  
ATOM   2171  HB  ILE   137      69.412  72.747  54.391  1.00  0.00           H  
ATOM   2172  CG2 ILE   137      68.064  73.318  55.948  1.00  0.00           C  
ATOM   2173 HG21 ILE   137      67.001  73.267  56.181  1.00  0.00           H  
ATOM   2174 HG22 ILE   137      68.616  72.729  56.678  1.00  0.00           H  
ATOM   2175 HG23 ILE   137      68.390  74.355  56.026  1.00  0.00           H  
ATOM   2176  CG1 ILE   137      67.792  71.358  54.348  1.00  0.00           C  
ATOM   2177 HG12 ILE   137      66.739  71.316  54.629  1.00  0.00           H  
ATOM   2178 HG13 ILE   137      67.872  71.057  53.304  1.00  0.00           H  
ATOM   2179  CD1 ILE   137      68.586  70.338  55.177  1.00  0.00           C  
ATOM   2180 HD11 ILE   137      68.372  70.462  56.238  1.00  0.00           H  
ATOM   2181 HD12 ILE   137      68.305  69.330  54.873  1.00  0.00           H  
ATOM   2182 HD13 ILE   137      69.656  70.463  55.006  1.00  0.00           H  
ATOM   2183  C   ILE   137      68.058  73.288  52.027  1.00  0.00           C  
ATOM   2184  O   ILE   137      69.174  72.875  51.714  1.00  0.00           O  
ATOM   2185  N   SER   138      67.038  73.340  51.160  1.00  0.00           N  
ATOM   2186  H   SER   138      66.139  73.644  51.528  1.00  0.00           H  
ATOM   2187  CA  SER   138      67.086  72.941  49.744  1.00  0.00           C  
ATOM   2188  HA  SER   138      66.988  71.856  49.685  1.00  0.00           H  
ATOM   2189  CB  SER   138      65.930  73.566  48.948  1.00  0.00           C  
ATOM   2190  HB2 SER   138      65.955  74.652  49.051  1.00  0.00           H  
ATOM   2191  HB3 SER   138      66.049  73.314  47.892  1.00  0.00           H  
ATOM   2192  OG  SER   138      64.673  73.093  49.380  1.00  0.00           O  
ATOM   2193  HG  SER   138      64.547  73.365  50.326  1.00  0.00           H  
ATOM   2194  C   SER   138      68.404  73.306  49.062  1.00  0.00           C  
ATOM   2195  O   SER   138      69.166  72.415  48.704  1.00  0.00           O  
ATOM   2196  N   PHE   139      68.694  74.600  48.878  1.00  0.00           N  
ATOM   2197  H   PHE   139      68.060  75.306  49.217  1.00  0.00           H  
ATOM   2198  CA  PHE   139      69.888  75.007  48.135  1.00  0.00           C  
ATOM   2199  HA  PHE   139      69.864  74.435  47.210  1.00  0.00           H  
ATOM   2200  CB  PHE   139      69.809  76.477  47.704  1.00  0.00           C  
ATOM   2201  HB2 PHE   139      68.871  76.636  47.170  1.00  0.00           H  
ATOM   2202  HB3 PHE   139      69.803  77.123  48.581  1.00  0.00           H  
ATOM   2203  CG  PHE   139      70.948  76.872  46.783  1.00  0.00           C  
ATOM   2204  CD1 PHE   139      71.037  76.306  45.495  1.00  0.00           C  
ATOM   2205  HD1 PHE   139      70.280  75.612  45.150  1.00  0.00           H  
ATOM   2206  CE1 PHE   139      72.126  76.614  44.661  1.00  0.00           C  
ATOM   2207  HE1 PHE   139      72.203  76.160  43.682  1.00  0.00           H  
ATOM   2208  CZ  PHE   139      73.123  77.496  45.111  1.00  0.00           C  
ATOM   2209  HZ  PHE   139      73.962  77.737  44.475  1.00  0.00           H  
ATOM   2210  CE2 PHE   139      73.030  78.076  46.387  1.00  0.00           C  
ATOM   2211  HE2 PHE   139      73.801  78.752  46.729  1.00  0.00           H  
ATOM   2212  CD2 PHE   139      71.947  77.760  47.226  1.00  0.00           C  
ATOM   2213  HD2 PHE   139      71.894  78.193  48.214  1.00  0.00           H  
ATOM   2214  C   PHE   139      71.221  74.618  48.813  1.00  0.00           C  
ATOM   2215  O   PHE   139      72.081  74.076  48.126  1.00  0.00           O  
ATOM   2216  N   PRO   140      71.413  74.779  50.139  1.00  0.00           N  
ATOM   2217  CD  PRO   140      70.683  75.666  51.035  1.00  0.00           C  
ATOM   2218  HD2 PRO   140      69.719  75.235  51.293  1.00  0.00           H  
ATOM   2219  HD3 PRO   140      70.541  76.651  50.592  1.00  0.00           H  
ATOM   2220  CG  PRO   140      71.545  75.795  52.291  1.00  0.00           C  
ATOM   2221  HG2 PRO   140      70.936  75.929  53.187  1.00  0.00           H  
ATOM   2222  HG3 PRO   140      72.243  76.625  52.173  1.00  0.00           H  
ATOM   2223  CB  PRO   140      72.317  74.477  52.323  1.00  0.00           C  
ATOM   2224  HB2 PRO   140      71.687  73.701  52.762  1.00  0.00           H  
ATOM   2225  HB3 PRO   140      73.253  74.571  52.874  1.00  0.00           H  
ATOM   2226  CA  PRO   140      72.560  74.193  50.837  1.00  0.00           C  
ATOM   2227  HA  PRO   140      73.457  74.726  50.520  1.00  0.00           H  
ATOM   2228  C   PRO   140      72.776  72.696  50.550  1.00  0.00           C  
ATOM   2229  O   PRO   140      73.897  72.285  50.248  1.00  0.00           O  
ATOM   2230  N   VAL   141      71.722  71.874  50.623  1.00  0.00           N  
ATOM   2231  H   VAL   141      70.815  72.262  50.869  1.00  0.00           H  
ATOM   2232  CA  VAL   141      71.799  70.446  50.259  1.00  0.00           C  
ATOM   2233  HA  VAL   141      72.616  69.992  50.819  1.00  0.00           H  
ATOM   2234  CB  VAL   141      70.502  69.696  50.623  1.00  0.00           C  
ATOM   2235  HB  VAL   141      69.650  70.216  50.185  1.00  0.00           H  
ATOM   2236  CG1 VAL   141      70.491  68.244  50.123  1.00  0.00           C  
ATOM   2237 HG11 VAL   141      71.360  67.707  50.505  1.00  0.00           H  
ATOM   2238 HG12 VAL   141      69.582  67.745  50.457  1.00  0.00           H  
ATOM   2239 HG13 VAL   141      70.510  68.218  49.033  1.00  0.00           H  
ATOM   2240  CG2 VAL   141      70.318  69.653  52.144  1.00  0.00           C  
ATOM   2241 HG21 VAL   141      70.317  70.663  52.550  1.00  0.00           H  
ATOM   2242 HG22 VAL   141      69.364  69.184  52.381  1.00  0.00           H  
ATOM   2243 HG23 VAL   141      71.126  69.084  52.603  1.00  0.00           H  
ATOM   2244  C   VAL   141      72.148  70.277  48.781  1.00  0.00           C  
ATOM   2245  O   VAL   141      73.096  69.563  48.457  1.00  0.00           O  
ATOM   2246  N   PHE   142      71.417  70.964  47.899  1.00  0.00           N  
ATOM   2247  H   PHE   142      70.649  71.523  48.256  1.00  0.00           H  
ATOM   2248  CA  PHE   142      71.632  70.982  46.452  1.00  0.00           C  
ATOM   2249  HA  PHE   142      71.357  70.010  46.041  1.00  0.00           H  
ATOM   2250  CB  PHE   142      70.709  72.047  45.836  1.00  0.00           C  
ATOM   2251  HB2 PHE   142      69.699  71.894  46.217  1.00  0.00           H  
ATOM   2252  HB3 PHE   142      71.041  73.027  46.163  1.00  0.00           H  
ATOM   2253  CG  PHE   142      70.644  72.085  44.325  1.00  0.00           C  
ATOM   2254  CD1 PHE   142      69.503  71.591  43.668  1.00  0.00           C  
ATOM   2255  HD1 PHE   142      68.686  71.166  44.233  1.00  0.00           H  
ATOM   2256  CE1 PHE   142      69.419  71.644  42.269  1.00  0.00           C  
ATOM   2257  HE1 PHE   142      68.543  71.252  41.770  1.00  0.00           H  
ATOM   2258  CZ  PHE   142      70.483  72.172  41.522  1.00  0.00           C  
ATOM   2259  HZ  PHE   142      70.421  72.179  40.446  1.00  0.00           H  
ATOM   2260  CE2 PHE   142      71.616  72.689  42.172  1.00  0.00           C  
ATOM   2261  HE2 PHE   142      72.434  73.101  41.598  1.00  0.00           H  
ATOM   2262  CD2 PHE   142      71.691  72.656  43.575  1.00  0.00           C  
ATOM   2263  HD2 PHE   142      72.562  73.061  44.069  1.00  0.00           H  
ATOM   2264  C   PHE   142      73.102  71.250  46.106  1.00  0.00           C  
ATOM   2265  O   PHE   142      73.704  70.484  45.358  1.00  0.00           O  
ATOM   2266  N   VAL   143      73.701  72.307  46.669  1.00  0.00           N  
ATOM   2267  H   VAL   143      73.132  72.899  47.270  1.00  0.00           H  
ATOM   2268  CA  VAL   143      75.133  72.627  46.545  1.00  0.00           C  
ATOM   2269  HA  VAL   143      75.349  72.837  45.498  1.00  0.00           H  
ATOM   2270  CB  VAL   143      75.497  73.881  47.371  1.00  0.00           C  
ATOM   2271  HB  VAL   143      75.082  73.786  48.374  1.00  0.00           H  
ATOM   2272  CG1 VAL   143      77.013  74.094  47.504  1.00  0.00           C  
ATOM   2273 HG11 VAL   143      77.491  74.031  46.527  1.00  0.00           H  
ATOM   2274 HG12 VAL   143      77.218  75.066  47.953  1.00  0.00           H  
ATOM   2275 HG13 VAL   143      77.444  73.334  48.156  1.00  0.00           H  
ATOM   2276  CG2 VAL   143      74.905  75.133  46.719  1.00  0.00           C  
ATOM   2277 HG21 VAL   143      73.823  75.040  46.637  1.00  0.00           H  
ATOM   2278 HG22 VAL   143      75.127  76.010  47.326  1.00  0.00           H  
ATOM   2279 HG23 VAL   143      75.317  75.265  45.723  1.00  0.00           H  
ATOM   2280  C   VAL   143      76.014  71.444  46.935  1.00  0.00           C  
ATOM   2281  O   VAL   143      76.852  71.016  46.139  1.00  0.00           O  
ATOM   2282  N   ALA   144      75.835  70.911  48.146  1.00  0.00           N  
ATOM   2283  H   ALA   144      75.106  71.282  48.747  1.00  0.00           H  
ATOM   2284  CA  ALA   144      76.643  69.800  48.634  1.00  0.00           C  
ATOM   2285  HA  ALA   144      77.683  70.125  48.653  1.00  0.00           H  
ATOM   2286  CB  ALA   144      76.219  69.468  50.071  1.00  0.00           C  
ATOM   2287  HB1 ALA   144      75.174  69.159  50.096  1.00  0.00           H  
ATOM   2288  HB2 ALA   144      76.842  68.661  50.459  1.00  0.00           H  
ATOM   2289  HB3 ALA   144      76.349  70.348  50.701  1.00  0.00           H  
ATOM   2290  C   ALA   144      76.574  68.584  47.696  1.00  0.00           C  
ATOM   2291  O   ALA   144      77.610  68.094  47.244  1.00  0.00           O  
ATOM   2292  N   VAL   145      75.368  68.123  47.347  1.00  0.00           N  
ATOM   2293  H   VAL   145      74.538  68.587  47.712  1.00  0.00           H  
ATOM   2294  CA  VAL   145      75.212  66.964  46.452  1.00  0.00           C  
ATOM   2295  HA  VAL   145      75.891  66.191  46.810  1.00  0.00           H  
ATOM   2296  CB  VAL   145      73.805  66.337  46.511  1.00  0.00           C  
ATOM   2297  HB  VAL   145      73.833  65.413  45.933  1.00  0.00           H  
ATOM   2298  CG1 VAL   145      73.412  65.974  47.950  1.00  0.00           C  
ATOM   2299 HG11 VAL   145      73.268  66.875  48.545  1.00  0.00           H  
ATOM   2300 HG12 VAL   145      72.480  65.409  47.942  1.00  0.00           H  
ATOM   2301 HG13 VAL   145      74.194  65.366  48.404  1.00  0.00           H  
ATOM   2302  CG2 VAL   145      72.709  67.220  45.917  1.00  0.00           C  
ATOM   2303 HG21 VAL   145      72.951  67.482  44.891  1.00  0.00           H  
ATOM   2304 HG22 VAL   145      71.764  66.678  45.929  1.00  0.00           H  
ATOM   2305 HG23 VAL   145      72.599  68.131  46.499  1.00  0.00           H  
ATOM   2306  C   VAL   145      75.656  67.269  45.016  1.00  0.00           C  
ATOM   2307  O   VAL   145      76.236  66.399  44.373  1.00  0.00           O  
ATOM   2308  N   THR   146      75.475  68.503  44.529  1.00  0.00           N  
ATOM   2309  H   THR   146      74.969  69.170  45.103  1.00  0.00           H  
ATOM   2310  CA  THR   146      76.020  68.981  43.241  1.00  0.00           C  
ATOM   2311  HA  THR   146      75.611  68.371  42.439  1.00  0.00           H  
ATOM   2312  CB  THR   146      75.626  70.440  42.950  1.00  0.00           C  
ATOM   2313  HB  THR   146      75.943  71.083  43.770  1.00  0.00           H  
ATOM   2314  CG2 THR   146      76.207  70.983  41.647  1.00  0.00           C  
ATOM   2315 HG21 THR   146      75.944  70.315  40.831  1.00  0.00           H  
ATOM   2316 HG22 THR   146      75.786  71.968  41.446  1.00  0.00           H  
ATOM   2317 HG23 THR   146      77.291  71.072  41.720  1.00  0.00           H  
ATOM   2318  OG1 THR   146      74.234  70.534  42.804  1.00  0.00           O  
ATOM   2319  HG1 THR   146      73.860  70.451  43.700  1.00  0.00           H  
ATOM   2320  C   THR   146      77.536  68.827  43.193  1.00  0.00           C  
ATOM   2321  O   THR   146      78.077  68.220  42.268  1.00  0.00           O  
ATOM   2322  N   ASN   147      78.243  69.347  44.197  1.00  0.00           N  
ATOM   2323  H   ASN   147      77.762  69.843  44.943  1.00  0.00           H  
ATOM   2324  CA  ASN   147      79.687  69.161  44.281  1.00  0.00           C  
ATOM   2325  HA  ASN   147      80.128  69.491  43.339  1.00  0.00           H  
ATOM   2326  CB  ASN   147      80.257  70.028  45.412  1.00  0.00           C  
ATOM   2327  HB2 ASN   147      79.559  70.078  46.248  1.00  0.00           H  
ATOM   2328  HB3 ASN   147      81.176  69.567  45.772  1.00  0.00           H  
ATOM   2329  CG  ASN   147      80.613  71.437  44.968  1.00  0.00           C  
ATOM   2330  OD1 ASN   147      80.445  71.842  43.824  1.00  0.00           O  
ATOM   2331  ND2 ASN   147      81.260  72.172  45.834  1.00  0.00           N  
ATOM   2332 HD21 ASN   147      81.654  73.048  45.504  1.00  0.00           H  
ATOM   2333 HD22 ASN   147      81.537  71.759  46.722  1.00  0.00           H  
ATOM   2334  C   ASN   147      80.075  67.681  44.415  1.00  0.00           C  
ATOM   2335  O   ASN   147      80.974  67.238  43.707  1.00  0.00           O  
ATOM   2336  N   VAL   148      79.393  66.891  45.250  1.00  0.00           N  
ATOM   2337  H   VAL   148      78.671  67.306  45.834  1.00  0.00           H  
ATOM   2338  CA  VAL   148      79.635  65.438  45.343  1.00  0.00           C  
ATOM   2339  HA  VAL   148      80.678  65.296  45.625  1.00  0.00           H  
ATOM   2340  CB  VAL   148      78.780  64.792  46.448  1.00  0.00           C  
ATOM   2341  HB  VAL   148      77.740  65.081  46.309  1.00  0.00           H  
ATOM   2342  CG1 VAL   148      78.860  63.263  46.441  1.00  0.00           C  
ATOM   2343 HG11 VAL   148      79.895  62.932  46.517  1.00  0.00           H  
ATOM   2344 HG12 VAL   148      78.286  62.871  47.278  1.00  0.00           H  
ATOM   2345 HG13 VAL   148      78.416  62.874  45.526  1.00  0.00           H  
ATOM   2346  CG2 VAL   148      79.251  65.259  47.832  1.00  0.00           C  
ATOM   2347 HG21 VAL   148      79.243  66.345  47.883  1.00  0.00           H  
ATOM   2348 HG22 VAL   148      78.576  64.878  48.597  1.00  0.00           H  
ATOM   2349 HG23 VAL   148      80.265  64.909  48.028  1.00  0.00           H  
ATOM   2350  C   VAL   148      79.480  64.729  43.992  1.00  0.00           C  
ATOM   2351  O   VAL   148      80.398  64.026  43.565  1.00  0.00           O  
ATOM   2352  N   ILE   149      78.359  64.905  43.281  1.00  0.00           N  
ATOM   2353  H   ILE   149      77.616  65.492  43.654  1.00  0.00           H  
ATOM   2354  CA  ILE   149      78.182  64.259  41.971  1.00  0.00           C  
ATOM   2355  HA  ILE   149      78.448  63.217  42.120  1.00  0.00           H  
ATOM   2356  CB  ILE   149      76.707  64.274  41.506  1.00  0.00           C  
ATOM   2357  HB  ILE   149      76.087  63.952  42.346  1.00  0.00           H  
ATOM   2358  CG2 ILE   149      76.234  65.669  41.078  1.00  0.00           C  
ATOM   2359 HG21 ILE   149      76.790  66.025  40.211  1.00  0.00           H  
ATOM   2360 HG22 ILE   149      75.176  65.636  40.820  1.00  0.00           H  
ATOM   2361 HG23 ILE   149      76.366  66.368  41.895  1.00  0.00           H  
ATOM   2362  CG1 ILE   149      76.420  63.325  40.323  1.00  0.00           C  
ATOM   2363 HG12 ILE   149      75.352  63.373  40.108  1.00  0.00           H  
ATOM   2364 HG13 ILE   149      76.962  63.659  39.439  1.00  0.00           H  
ATOM   2365  CD1 ILE   149      76.752  61.853  40.581  1.00  0.00           C  
ATOM   2366 HD11 ILE   149      76.301  61.534  41.517  1.00  0.00           H  
ATOM   2367 HD12 ILE   149      76.345  61.246  39.773  1.00  0.00           H  
ATOM   2368 HD13 ILE   149      77.829  61.705  40.616  1.00  0.00           H  
ATOM   2369  C   ILE   149      79.172  64.796  40.930  1.00  0.00           C  
ATOM   2370  O   ILE   149      79.673  64.022  40.118  1.00  0.00           O  
ATOM   2371  N   SER   150      79.550  66.076  40.995  1.00  0.00           N  
ATOM   2372  H   SER   150      79.068  66.686  41.649  1.00  0.00           H  
ATOM   2373  CA  SER   150      80.660  66.636  40.211  1.00  0.00           C  
ATOM   2374  HA  SER   150      80.445  66.474  39.156  1.00  0.00           H  
ATOM   2375  CB  SER   150      80.728  68.148  40.443  1.00  0.00           C  
ATOM   2376  HB2 SER   150      79.747  68.584  40.251  1.00  0.00           H  
ATOM   2377  HB3 SER   150      81.006  68.355  41.476  1.00  0.00           H  
ATOM   2378  OG  SER   150      81.666  68.748  39.579  1.00  0.00           O  
ATOM   2379  HG  SER   150      82.557  68.593  39.959  1.00  0.00           H  
ATOM   2380  C   SER   150      82.003  65.943  40.506  1.00  0.00           C  
ATOM   2381  O   SER   150      82.713  65.533  39.584  1.00  0.00           O  
ATOM   2382  N   LEU   151      82.336  65.716  41.782  1.00  0.00           N  
ATOM   2383  H   LEU   151      81.732  66.087  42.512  1.00  0.00           H  
ATOM   2384  CA  LEU   151      83.522  64.949  42.180  1.00  0.00           C  
ATOM   2385  HA  LEU   151      84.385  65.417  41.713  1.00  0.00           H  
ATOM   2386  CB  LEU   151      83.712  64.987  43.710  1.00  0.00           C  
ATOM   2387  HB2 LEU   151      82.789  64.646  44.178  1.00  0.00           H  
ATOM   2388  HB3 LEU   151      84.497  64.282  43.986  1.00  0.00           H  
ATOM   2389  CG  LEU   151      84.078  66.369  44.285  1.00  0.00           C  
ATOM   2390  HG  LEU   151      83.387  67.114  43.908  1.00  0.00           H  
ATOM   2391  CD1 LEU   151      83.980  66.359  45.810  1.00  0.00           C  
ATOM   2392 HD11 LEU   151      84.741  65.705  46.233  1.00  0.00           H  
ATOM   2393 HD12 LEU   151      84.132  67.367  46.190  1.00  0.00           H  
ATOM   2394 HD13 LEU   151      82.989  66.025  46.117  1.00  0.00           H  
ATOM   2395  CD2 LEU   151      85.497  66.799  43.911  1.00  0.00           C  
ATOM   2396 HD21 LEU   151      85.559  66.954  42.839  1.00  0.00           H  
ATOM   2397 HD22 LEU   151      85.735  67.742  44.402  1.00  0.00           H  
ATOM   2398 HD23 LEU   151      86.219  66.044  44.220  1.00  0.00           H  
ATOM   2399  C   LEU   151      83.476  63.499  41.667  1.00  0.00           C  
ATOM   2400  O   LEU   151      84.511  62.952  41.289  1.00  0.00           O  
ATOM   2401  N   ILE   152      82.296  62.882  41.607  1.00  0.00           N  
ATOM   2402  H   ILE   152      81.497  63.363  42.011  1.00  0.00           H  
ATOM   2403  CA  ILE   152      82.095  61.538  41.039  1.00  0.00           C  
ATOM   2404  HA  ILE   152      82.897  60.893  41.395  1.00  0.00           H  
ATOM   2405  CB  ILE   152      80.765  60.959  41.567  1.00  0.00           C  
ATOM   2406  HB  ILE   152      79.994  61.709  41.399  1.00  0.00           H  
ATOM   2407  CG2 ILE   152      80.336  59.672  40.838  1.00  0.00           C  
ATOM   2408 HG21 ILE   152      81.111  58.911  40.936  1.00  0.00           H  
ATOM   2409 HG22 ILE   152      79.407  59.289  41.258  1.00  0.00           H  
ATOM   2410 HG23 ILE   152      80.160  59.873  39.781  1.00  0.00           H  
ATOM   2411  CG1 ILE   152      80.877  60.696  43.087  1.00  0.00           C  
ATOM   2412 HG12 ILE   152      81.416  59.763  43.261  1.00  0.00           H  
ATOM   2413 HG13 ILE   152      81.442  61.493  43.570  1.00  0.00           H  
ATOM   2414  CD1 ILE   152      79.516  60.642  43.783  1.00  0.00           C  
ATOM   2415 HD11 ILE   152      78.940  59.790  43.426  1.00  0.00           H  
ATOM   2416 HD12 ILE   152      79.673  60.546  44.857  1.00  0.00           H  
ATOM   2417 HD13 ILE   152      78.960  61.558  43.590  1.00  0.00           H  
ATOM   2418  C   ILE   152      82.183  61.533  39.501  1.00  0.00           C  
ATOM   2419  O   ILE   152      82.728  60.600  38.907  1.00  0.00           O  
ATOM   2420  N   CYS   153      81.654  62.564  38.838  1.00  0.00           N  
ATOM   2421  H   CYS   153      81.148  63.266  39.368  1.00  0.00           H  
ATOM   2422  CA  CYS   153      81.712  62.711  37.382  1.00  0.00           C  
ATOM   2423  HA  CYS   153      81.460  61.752  36.931  1.00  0.00           H  
ATOM   2424  CB  CYS   153      80.663  63.729  36.919  1.00  0.00           C  
ATOM   2425  HB2 CYS   153      80.816  64.684  37.425  1.00  0.00           H  
ATOM   2426  HB3 CYS   153      80.772  63.884  35.845  1.00  0.00           H  
ATOM   2427  SG  CYS   153      78.990  63.110  37.250  1.00  0.00           S  
ATOM   2428  HG  CYS   153      79.038  63.292  38.581  1.00  0.00           H  
ATOM   2429  C   CYS   153      83.102  63.087  36.848  1.00  0.00           C  
ATOM   2430  O   CYS   153      83.491  62.565  35.806  1.00  0.00           O  
ATOM   2431  N   PHE   154      83.849  63.953  37.549  1.00  0.00           N  
ATOM   2432  H   PHE   154      83.404  64.390  38.351  1.00  0.00           H  
ATOM   2433  CA  PHE   154      85.067  64.602  37.022  1.00  0.00           C  
ATOM   2434  HA  PHE   154      85.443  64.039  36.166  1.00  0.00           H  
ATOM   2435  CB  PHE   154      84.703  66.024  36.550  1.00  0.00           C  
ATOM   2436  HB2 PHE   154      84.729  66.677  37.422  1.00  0.00           H  
ATOM   2437  HB3 PHE   154      85.477  66.373  35.866  1.00  0.00           H  
ATOM   2438  CG  PHE   154      83.349  66.210  35.883  1.00  0.00           C  
ATOM   2439  CD1 PHE   154      83.058  65.569  34.666  1.00  0.00           C  
ATOM   2440  HD1 PHE   154      83.803  64.938  34.208  1.00  0.00           H  
ATOM   2441  CE1 PHE   154      81.796  65.732  34.063  1.00  0.00           C  
ATOM   2442  HE1 PHE   154      81.576  65.230  33.133  1.00  0.00           H  
ATOM   2443  CZ  PHE   154      80.825  66.545  34.676  1.00  0.00           C  
ATOM   2444  HZ  PHE   154      79.856  66.682  34.216  1.00  0.00           H  
ATOM   2445  CE2 PHE   154      81.114  67.189  35.890  1.00  0.00           C  
ATOM   2446  HE2 PHE   154      80.374  67.822  36.360  1.00  0.00           H  
ATOM   2447  CD2 PHE   154      82.373  67.020  36.493  1.00  0.00           C  
ATOM   2448  HD2 PHE   154      82.589  67.519  37.427  1.00  0.00           H  
ATOM   2449  C   PHE   154      86.225  64.740  38.037  1.00  0.00           C  
ATOM   2450  O   PHE   154      87.314  65.199  37.686  1.00  0.00           O  
ATOM   2451  N   ASN   155      85.982  64.424  39.315  1.00  0.00           N  
ATOM   2452  H   ASN   155      85.091  63.998  39.532  1.00  0.00           H  
ATOM   2453  CA  ASN   155      86.859  64.746  40.454  1.00  0.00           C  
ATOM   2454  HA  ASN   155      86.348  64.460  41.370  1.00  0.00           H  
ATOM   2455  CB  ASN   155      88.167  63.938  40.422  1.00  0.00           C  
ATOM   2456  HB2 ASN   155      88.757  64.248  39.564  1.00  0.00           H  
ATOM   2457  HB3 ASN   155      88.740  64.170  41.319  1.00  0.00           H  
ATOM   2458  CG  ASN   155      88.030  62.432  40.370  1.00  0.00           C  
ATOM   2459  OD1 ASN   155      88.799  61.768  39.695  1.00  0.00           O  
ATOM   2460  ND2 ASN   155      87.079  61.812  41.024  1.00  0.00           N  
ATOM   2461 HD21 ASN   155      87.050  60.804  40.910  1.00  0.00           H  
ATOM   2462 HD22 ASN   155      86.294  62.316  41.419  1.00  0.00           H  
ATOM   2463  C   ASN   155      87.110  66.260  40.611  1.00  0.00           C  
ATOM   2464  O   ASN   155      88.112  66.665  41.196  1.00  0.00           O  
ATOM   2465  N   THR   156      86.181  67.109  40.171  1.00  0.00           N  
ATOM   2466  H   THR   156      85.354  66.743  39.720  1.00  0.00           H  
ATOM   2467  CA  THR   156      86.255  68.570  40.327  1.00  0.00           C  
ATOM   2468  HA  THR   156      87.012  68.819  41.069  1.00  0.00           H  
ATOM   2469  CB  THR   156      86.630  69.273  39.010  1.00  0.00           C  
ATOM   2470  HB  THR   156      86.731  70.341  39.206  1.00  0.00           H  
ATOM   2471  CG2 THR   156      87.940  68.771  38.407  1.00  0.00           C  
ATOM   2472 HG21 THR   156      87.833  67.743  38.063  1.00  0.00           H  
ATOM   2473 HG22 THR   156      88.226  69.403  37.567  1.00  0.00           H  
ATOM   2474 HG23 THR   156      88.724  68.813  39.162  1.00  0.00           H  
ATOM   2475  OG1 THR   156      85.621  69.089  38.049  1.00  0.00           O  
ATOM   2476  HG1 THR   156      85.912  69.501  37.233  1.00  0.00           H  
ATOM   2477  C   THR   156      84.919  69.100  40.840  1.00  0.00           C  
ATOM   2478  O   THR   156      83.909  68.395  40.806  1.00  0.00           O  
ATOM   2479  N   SER   157      84.899  70.324  41.365  1.00  0.00           N  
ATOM   2480  H   SER   157      85.745  70.875  41.391  1.00  0.00           H  
ATOM   2481  CA  SER   157      83.731  70.886  42.048  1.00  0.00           C  
ATOM   2482  HA  SER   157      82.832  70.629  41.485  1.00  0.00           H  
ATOM   2483  CB  SER   157      83.611  70.273  43.446  1.00  0.00           C  
ATOM   2484  HB2 SER   157      82.765  70.720  43.955  1.00  0.00           H  
ATOM   2485  HB3 SER   157      83.434  69.203  43.357  1.00  0.00           H  
ATOM   2486  OG  SER   157      84.776  70.501  44.214  1.00  0.00           O  
ATOM   2487  HG  SER   157      84.561  70.281  45.147  1.00  0.00           H  
ATOM   2488  C   SER   157      83.814  72.410  42.132  1.00  0.00           C  
ATOM   2489  O   SER   157      84.898  72.996  42.063  1.00  0.00           O  
ATOM   2490  N   TYR   158      82.665  73.073  42.246  1.00  0.00           N  
ATOM   2491  H   TYR   158      81.811  72.553  42.417  1.00  0.00           H  
ATOM   2492  CA  TYR   158      82.601  74.527  42.373  1.00  0.00           C  
ATOM   2493  HA  TYR   158      83.307  74.971  41.671  1.00  0.00           H  
ATOM   2494  CB  TYR   158      81.195  75.009  42.004  1.00  0.00           C  
ATOM   2495  HB2 TYR   158      80.466  74.489  42.624  1.00  0.00           H  
ATOM   2496  HB3 TYR   158      81.125  76.069  42.238  1.00  0.00           H  
ATOM   2497  CG  TYR   158      80.847  74.818  40.538  1.00  0.00           C  
ATOM   2498  CD1 TYR   158      81.190  75.816  39.605  1.00  0.00           C  
ATOM   2499  HD1 TYR   158      81.671  76.724  39.939  1.00  0.00           H  
ATOM   2500  CE1 TYR   158      80.904  75.640  38.238  1.00  0.00           C  
ATOM   2501  HE1 TYR   158      81.172  76.407  37.528  1.00  0.00           H  
ATOM   2502  CZ  TYR   158      80.273  74.457  37.796  1.00  0.00           C  
ATOM   2503  OH  TYR   158      79.989  74.286  36.477  1.00  0.00           O  
ATOM   2504  HH  TYR   158      79.738  75.126  36.051  1.00  0.00           H  
ATOM   2505  CE2 TYR   158      79.934  73.454  38.730  1.00  0.00           C  
ATOM   2506  HE2 TYR   158      79.454  72.550  38.384  1.00  0.00           H  
ATOM   2507  CD2 TYR   158      80.213  73.637  40.099  1.00  0.00           C  
ATOM   2508  HD2 TYR   158      79.946  72.869  40.814  1.00  0.00           H  
ATOM   2509  C   TYR   158      82.997  74.968  43.786  1.00  0.00           C  
ATOM   2510  O   TYR   158      82.673  74.298  44.767  1.00  0.00           O  
ATOM   2511  N   LYS   159      83.674  76.115  43.918  1.00  0.00           N  
ATOM   2512  H   LYS   159      83.890  76.652  43.091  1.00  0.00           H  
ATOM   2513  CA  LYS   159      83.871  76.737  45.235  1.00  0.00           C  
ATOM   2514  HA  LYS   159      84.395  76.039  45.882  1.00  0.00           H  
ATOM   2515  CB  LYS   159      84.680  78.038  45.107  1.00  0.00           C  
ATOM   2516  HB2 LYS   159      84.200  78.674  44.361  1.00  0.00           H  
ATOM   2517  HB3 LYS   159      84.643  78.572  46.058  1.00  0.00           H  
ATOM   2518  CG  LYS   159      86.160  77.854  44.715  1.00  0.00           C  
ATOM   2519  HG2 LYS   159      86.237  77.289  43.785  1.00  0.00           H  
ATOM   2520  HG3 LYS   159      86.562  78.850  44.522  1.00  0.00           H  
ATOM   2521  CD  LYS   159      87.041  77.205  45.800  1.00  0.00           C  
ATOM   2522  HD2 LYS   159      88.057  77.585  45.681  1.00  0.00           H  
ATOM   2523  HD3 LYS   159      86.685  77.504  46.788  1.00  0.00           H  
ATOM   2524  CE  LYS   159      87.098  75.674  45.703  1.00  0.00           C  
ATOM   2525  HE2 LYS   159      86.090  75.258  45.746  1.00  0.00           H  
ATOM   2526  HE3 LYS   159      87.528  75.399  44.736  1.00  0.00           H  
ATOM   2527  NZ  LYS   159      87.912  75.095  46.795  1.00  0.00           N  
ATOM   2528  HZ1 LYS   159      87.509  75.283  47.710  1.00  0.00           H  
ATOM   2529  HZ2 LYS   159      87.955  74.079  46.719  1.00  0.00           H  
ATOM   2530  HZ3 LYS   159      88.865  75.451  46.797  1.00  0.00           H  
ATOM   2531  C   LYS   159      82.515  76.983  45.898  1.00  0.00           C  
ATOM   2532  O   LYS   159      81.561  77.397  45.240  1.00  0.00           O  
ATOM   2533  N   ASN   160      82.417  76.717  47.197  1.00  0.00           N  
ATOM   2534  H   ASN   160      83.220  76.317  47.669  1.00  0.00           H  
ATOM   2535  CA  ASN   160      81.151  76.821  47.913  1.00  0.00           C  
ATOM   2536  HA  ASN   160      80.457  76.090  47.493  1.00  0.00           H  
ATOM   2537  CB  ASN   160      81.396  76.462  49.384  1.00  0.00           C  
ATOM   2538  HB2 ASN   160      81.805  75.455  49.460  1.00  0.00           H  
ATOM   2539  HB3 ASN   160      82.111  77.165  49.812  1.00  0.00           H  
ATOM   2540  CG  ASN   160      80.114  76.514  50.186  1.00  0.00           C  
ATOM   2541  OD1 ASN   160      79.023  76.327  49.674  1.00  0.00           O  
ATOM   2542  ND2 ASN   160      80.203  76.805  51.457  1.00  0.00           N  
ATOM   2543 HD21 ASN   160      79.344  76.874  51.976  1.00  0.00           H  
ATOM   2544 HD22 ASN   160      81.101  77.018  51.877  1.00  0.00           H  
ATOM   2545  C   ASN   160      80.527  78.223  47.751  1.00  0.00           C  
ATOM   2546  O   ASN   160      81.155  79.235  48.070  1.00  0.00           O  
ATOM   2547  N   GLY   161      79.283  78.281  47.273  1.00  0.00           N  
ATOM   2548  H   GLY   161      78.806  77.411  47.086  1.00  0.00           H  
ATOM   2549  CA  GLY   161      78.583  79.532  46.969  1.00  0.00           C  
ATOM   2550  HA2 GLY   161      77.510  79.343  46.987  1.00  0.00           H  
ATOM   2551  HA3 GLY   161      78.798  80.264  47.748  1.00  0.00           H  
ATOM   2552  C   GLY   161      78.913  80.180  45.615  1.00  0.00           C  
ATOM   2553  O   GLY   161      78.415  81.271  45.350  1.00  0.00           O  
ATOM   2554  N   ASP   162      79.702  79.556  44.736  1.00  0.00           N  
ATOM   2555  H   ASP   162      80.152  78.684  44.999  1.00  0.00           H  
ATOM   2556  CA  ASP   162      79.867  80.016  43.347  1.00  0.00           C  
ATOM   2557  HA  ASP   162      80.417  80.954  43.381  1.00  0.00           H  
ATOM   2558  CB  ASP   162      80.722  78.987  42.588  1.00  0.00           C  
ATOM   2559  HB2 ASP   162      81.648  78.833  43.144  1.00  0.00           H  
ATOM   2560  HB3 ASP   162      80.176  78.045  42.566  1.00  0.00           H  
ATOM   2561  CG  ASP   162      81.097  79.356  41.146  1.00  0.00           C  
ATOM   2562  OD1 ASP   162      80.277  79.923  40.388  1.00  0.00           O  
ATOM   2563  OD2 ASP   162      82.249  79.062  40.752  1.00  0.00           O  
ATOM   2564  C   ASP   162      78.497  80.238  42.659  1.00  0.00           C  
ATOM   2565  O   ASP   162      77.652  79.336  42.689  1.00  0.00           O  
ATOM   2566  N   PRO   163      78.256  81.386  41.993  1.00  0.00           N  
ATOM   2567  CD  PRO   163      79.173  82.501  41.812  1.00  0.00           C  
ATOM   2568  HD2 PRO   163      80.191  82.172  41.601  1.00  0.00           H  
ATOM   2569  HD3 PRO   163      79.158  83.129  42.703  1.00  0.00           H  
ATOM   2570  CG  PRO   163      78.630  83.276  40.618  1.00  0.00           C  
ATOM   2571  HG2 PRO   163      78.975  82.813  39.692  1.00  0.00           H  
ATOM   2572  HG3 PRO   163      78.914  84.327  40.659  1.00  0.00           H  
ATOM   2573  CB  PRO   163      77.121  83.088  40.759  1.00  0.00           C  
ATOM   2574  HB2 PRO   163      76.620  83.188  39.795  1.00  0.00           H  
ATOM   2575  HB3 PRO   163      76.734  83.826  41.460  1.00  0.00           H  
ATOM   2576  CA  PRO   163      76.970  81.682  41.357  1.00  0.00           C  
ATOM   2577  HA  PRO   163      76.189  81.701  42.119  1.00  0.00           H  
ATOM   2578  C   PRO   163      76.554  80.660  40.288  1.00  0.00           C  
ATOM   2579  O   PRO   163      75.364  80.549  39.979  1.00  0.00           O  
ATOM   2580  N   GLU   164      77.479  79.883  39.724  1.00  0.00           N  
ATOM   2581  H   GLU   164      78.450  79.968  40.026  1.00  0.00           H  
ATOM   2582  CA  GLU   164      77.122  78.809  38.796  1.00  0.00           C  
ATOM   2583  HA  GLU   164      76.536  79.255  37.993  1.00  0.00           H  
ATOM   2584  CB  GLU   164      78.382  78.195  38.180  1.00  0.00           C  
ATOM   2585  HB2 GLU   164      79.057  79.002  37.907  1.00  0.00           H  
ATOM   2586  HB3 GLU   164      78.890  77.578  38.920  1.00  0.00           H  
ATOM   2587  CG  GLU   164      78.045  77.350  36.938  1.00  0.00           C  
ATOM   2588  HG2 GLU   164      78.029  76.295  37.217  1.00  0.00           H  
ATOM   2589  HG3 GLU   164      77.049  77.607  36.572  1.00  0.00           H  
ATOM   2590  CD  GLU   164      79.024  77.588  35.786  1.00  0.00           C  
ATOM   2591  OE1 GLU   164      79.293  78.761  35.424  1.00  0.00           O  
ATOM   2592  OE2 GLU   164      79.530  76.599  35.203  1.00  0.00           O  
ATOM   2593  C   GLU   164      76.254  77.721  39.446  1.00  0.00           C  
ATOM   2594  O   GLU   164      75.387  77.153  38.787  1.00  0.00           O  
ATOM   2595  N   LEU   165      76.413  77.468  40.748  1.00  0.00           N  
ATOM   2596  H   LEU   165      77.091  78.016  41.272  1.00  0.00           H  
ATOM   2597  CA  LEU   165      75.549  76.542  41.487  1.00  0.00           C  
ATOM   2598  HA  LEU   165      75.603  75.558  41.022  1.00  0.00           H  
ATOM   2599  CB  LEU   165      76.053  76.434  42.937  1.00  0.00           C  
ATOM   2600  HB2 LEU   165      76.077  77.437  43.363  1.00  0.00           H  
ATOM   2601  HB3 LEU   165      75.335  75.851  43.512  1.00  0.00           H  
ATOM   2602  CG  LEU   165      77.451  75.792  43.076  1.00  0.00           C  
ATOM   2603  HG  LEU   165      78.103  76.129  42.270  1.00  0.00           H  
ATOM   2604  CD1 LEU   165      78.102  76.207  44.395  1.00  0.00           C  
ATOM   2605 HD11 LEU   165      77.469  75.929  45.233  1.00  0.00           H  
ATOM   2606 HD12 LEU   165      79.078  75.730  44.494  1.00  0.00           H  
ATOM   2607 HD13 LEU   165      78.240  77.286  44.394  1.00  0.00           H  
ATOM   2608  CD2 LEU   165      77.353  74.266  43.025  1.00  0.00           C  
ATOM   2609 HD21 LEU   165      76.982  73.958  42.049  1.00  0.00           H  
ATOM   2610 HD22 LEU   165      78.335  73.820  43.178  1.00  0.00           H  
ATOM   2611 HD23 LEU   165      76.681  73.902  43.801  1.00  0.00           H  
ATOM   2612  C   LEU   165      74.075  76.981  41.427  1.00  0.00           C  
ATOM   2613  O   LEU   165      73.180  76.160  41.225  1.00  0.00           O  
ATOM   2614  N   ASN   166      73.809  78.285  41.540  1.00  0.00           N  
ATOM   2615  H   ASN   166      74.579  78.923  41.693  1.00  0.00           H  
ATOM   2616  CA  ASN   166      72.468  78.831  41.327  1.00  0.00           C  
ATOM   2617  HA  ASN   166      71.766  78.204  41.878  1.00  0.00           H  
ATOM   2618  CB  ASN   166      72.365  80.247  41.904  1.00  0.00           C  
ATOM   2619  HB2 ASN   166      73.136  80.878  41.472  1.00  0.00           H  
ATOM   2620  HB3 ASN   166      71.391  80.674  41.663  1.00  0.00           H  
ATOM   2621  CG  ASN   166      72.548  80.236  43.402  1.00  0.00           C  
ATOM   2622  OD1 ASN   166      73.652  80.353  43.907  1.00  0.00           O  
ATOM   2623  ND2 ASN   166      71.490  80.074  44.162  1.00  0.00           N  
ATOM   2624 HD21 ASN   166      71.656  79.912  45.142  1.00  0.00           H  
ATOM   2625 HD22 ASN   166      70.580  79.956  43.756  1.00  0.00           H  
ATOM   2626  C   ASN   166      72.026  78.770  39.859  1.00  0.00           C  
ATOM   2627  O   ASN   166      70.854  78.509  39.603  1.00  0.00           O  
ATOM   2628  N   VAL   167      72.932  78.966  38.893  1.00  0.00           N  
ATOM   2629  H   VAL   167      73.886  79.176  39.165  1.00  0.00           H  
ATOM   2630  CA  VAL   167      72.638  78.702  37.470  1.00  0.00           C  
ATOM   2631  HA  VAL   167      71.803  79.339  37.180  1.00  0.00           H  
ATOM   2632  CB  VAL   167      73.822  79.048  36.543  1.00  0.00           C  
ATOM   2633  HB  VAL   167      74.711  78.512  36.863  1.00  0.00           H  
ATOM   2634  CG1 VAL   167      73.560  78.674  35.080  1.00  0.00           C  
ATOM   2635 HG11 VAL   167      72.610  79.094  34.747  1.00  0.00           H  
ATOM   2636 HG12 VAL   167      74.363  79.055  34.447  1.00  0.00           H  
ATOM   2637 HG13 VAL   167      73.543  77.591  34.977  1.00  0.00           H  
ATOM   2638  CG2 VAL   167      74.116  80.548  36.595  1.00  0.00           C  
ATOM   2639 HG21 VAL   167      74.408  80.841  37.601  1.00  0.00           H  
ATOM   2640 HG22 VAL   167      74.938  80.784  35.919  1.00  0.00           H  
ATOM   2641 HG23 VAL   167      73.230  81.108  36.296  1.00  0.00           H  
ATOM   2642  C   VAL   167      72.156  77.265  37.264  1.00  0.00           C  
ATOM   2643  O   VAL   167      71.093  77.065  36.679  1.00  0.00           O  
ATOM   2644  N   ILE   168      72.903  76.278  37.773  1.00  0.00           N  
ATOM   2645  H   ILE   168      73.778  76.530  38.228  1.00  0.00           H  
ATOM   2646  CA  ILE   168      72.506  74.862  37.784  1.00  0.00           C  
ATOM   2647  HA  ILE   168      72.410  74.528  36.756  1.00  0.00           H  
ATOM   2648  CB  ILE   168      73.583  73.974  38.457  1.00  0.00           C  
ATOM   2649  HB  ILE   168      73.754  74.346  39.468  1.00  0.00           H  
ATOM   2650  CG2 ILE   168      73.112  72.510  38.549  1.00  0.00           C  
ATOM   2651 HG21 ILE   168      72.918  72.114  37.551  1.00  0.00           H  
ATOM   2652 HG22 ILE   168      73.862  71.897  39.046  1.00  0.00           H  
ATOM   2653 HG23 ILE   168      72.198  72.437  39.132  1.00  0.00           H  
ATOM   2654  CG1 ILE   168      74.919  74.024  37.676  1.00  0.00           C  
ATOM   2655 HG12 ILE   168      74.822  73.440  36.763  1.00  0.00           H  
ATOM   2656 HG13 ILE   168      75.144  75.048  37.384  1.00  0.00           H  
ATOM   2657  CD1 ILE   168      76.127  73.507  38.469  1.00  0.00           C  
ATOM   2658 HD11 ILE   168      76.020  72.444  38.686  1.00  0.00           H  
ATOM   2659 HD12 ILE   168      77.031  73.651  37.879  1.00  0.00           H  
ATOM   2660 HD13 ILE   168      76.227  74.061  39.402  1.00  0.00           H  
ATOM   2661  C   ILE   168      71.110  74.699  38.396  1.00  0.00           C  
ATOM   2662  O   ILE   168      70.208  74.202  37.728  1.00  0.00           O  
ATOM   2663  N   GLN   169      70.886  75.182  39.623  1.00  0.00           N  
ATOM   2664  H   GLN   169      71.669  75.568  40.143  1.00  0.00           H  
ATOM   2665  CA  GLN   169      69.559  75.167  40.254  1.00  0.00           C  
ATOM   2666  HA  GLN   169      69.278  74.132  40.431  1.00  0.00           H  
ATOM   2667  CB  GLN   169      69.632  75.881  41.617  1.00  0.00           C  
ATOM   2668  HB2 GLN   169      70.301  75.323  42.273  1.00  0.00           H  
ATOM   2669  HB3 GLN   169      70.065  76.867  41.462  1.00  0.00           H  
ATOM   2670  CG  GLN   169      68.288  76.087  42.340  1.00  0.00           C  
ATOM   2671  HG2 GLN   169      68.470  76.700  43.222  1.00  0.00           H  
ATOM   2672  HG3 GLN   169      67.594  76.632  41.701  1.00  0.00           H  
ATOM   2673  CD  GLN   169      67.636  74.789  42.803  1.00  0.00           C  
ATOM   2674  OE1 GLN   169      67.654  74.462  43.978  1.00  0.00           O  
ATOM   2675  NE2 GLN   169      67.024  74.031  41.918  1.00  0.00           N  
ATOM   2676 HE21 GLN   169      66.685  73.141  42.244  1.00  0.00           H  
ATOM   2677 HE22 GLN   169      66.976  74.301  40.944  1.00  0.00           H  
ATOM   2678  C   GLN   169      68.459  75.752  39.355  1.00  0.00           C  
ATOM   2679  O   GLN   169      67.384  75.160  39.234  1.00  0.00           O  
ATOM   2680  N   ASN   170      68.708  76.914  38.749  1.00  0.00           N  
ATOM   2681  H   ASN   170      69.613  77.349  38.905  1.00  0.00           H  
ATOM   2682  CA  ASN   170      67.742  77.631  37.925  1.00  0.00           C  
ATOM   2683  HA  ASN   170      66.800  77.673  38.477  1.00  0.00           H  
ATOM   2684  CB  ASN   170      68.255  79.071  37.734  1.00  0.00           C  
ATOM   2685  HB2 ASN   170      68.662  79.428  38.679  1.00  0.00           H  
ATOM   2686  HB3 ASN   170      69.061  79.072  37.000  1.00  0.00           H  
ATOM   2687  CG  ASN   170      67.213  80.094  37.306  1.00  0.00           C  
ATOM   2688  OD1 ASN   170      67.264  81.237  37.739  1.00  0.00           O  
ATOM   2689  ND2 ASN   170      66.234  79.753  36.501  1.00  0.00           N  
ATOM   2690 HD21 ASN   170      65.631  80.497  36.154  1.00  0.00           H  
ATOM   2691 HD22 ASN   170      66.114  78.797  36.193  1.00  0.00           H  
ATOM   2692  C   ASN   170      67.447  76.923  36.592  1.00  0.00           C  
ATOM   2693  O   ASN   170      66.282  76.892  36.186  1.00  0.00           O  
ATOM   2694  N   TYR   171      68.446  76.379  35.883  1.00  0.00           N  
ATOM   2695  H   TYR   171      69.402  76.432  36.230  1.00  0.00           H  
ATOM   2696  CA  TYR   171      68.151  75.592  34.680  1.00  0.00           C  
ATOM   2697  HA  TYR   171      67.342  76.108  34.171  1.00  0.00           H  
ATOM   2698  CB  TYR   171      69.295  75.574  33.654  1.00  0.00           C  
ATOM   2699  HB2 TYR   171      68.874  75.240  32.704  1.00  0.00           H  
ATOM   2700  HB3 TYR   171      69.626  76.601  33.497  1.00  0.00           H  
ATOM   2701  CG  TYR   171      70.504  74.697  33.928  1.00  0.00           C  
ATOM   2702  CD1 TYR   171      70.400  73.294  33.878  1.00  0.00           C  
ATOM   2703  HD1 TYR   171      69.447  72.820  33.700  1.00  0.00           H  
ATOM   2704  CE1 TYR   171      71.536  72.494  34.088  1.00  0.00           C  
ATOM   2705  HE1 TYR   171      71.437  71.422  34.112  1.00  0.00           H  
ATOM   2706  CZ  TYR   171      72.796  73.091  34.276  1.00  0.00           C  
ATOM   2707  OH  TYR   171      73.890  72.310  34.462  1.00  0.00           O  
ATOM   2708  HH  TYR   171      73.648  71.460  34.833  1.00  0.00           H  
ATOM   2709  CE2 TYR   171      72.913  74.496  34.276  1.00  0.00           C  
ATOM   2710  HE2 TYR   171      73.877  74.953  34.427  1.00  0.00           H  
ATOM   2711  CD2 TYR   171      71.761  75.292  34.133  1.00  0.00           C  
ATOM   2712  HD2 TYR   171      71.838  76.367  34.174  1.00  0.00           H  
ATOM   2713  C   TYR   171      67.573  74.215  35.010  1.00  0.00           C  
ATOM   2714  O   TYR   171      66.631  73.802  34.338  1.00  0.00           O  
ATOM   2715  N   ASN   172      68.053  73.536  36.058  1.00  0.00           N  
ATOM   2716  H   ASN   172      68.872  73.892  36.546  1.00  0.00           H  
ATOM   2717  CA  ASN   172      67.421  72.327  36.582  1.00  0.00           C  
ATOM   2718  HA  ASN   172      67.509  71.544  35.829  1.00  0.00           H  
ATOM   2719  CB  ASN   172      68.131  71.856  37.866  1.00  0.00           C  
ATOM   2720  HB2 ASN   172      68.283  72.689  38.549  1.00  0.00           H  
ATOM   2721  HB3 ASN   172      67.480  71.144  38.371  1.00  0.00           H  
ATOM   2722  CG  ASN   172      69.465  71.166  37.628  1.00  0.00           C  
ATOM   2723  OD1 ASN   172      70.085  71.254  36.577  1.00  0.00           O  
ATOM   2724  ND2 ASN   172      69.906  70.355  38.554  1.00  0.00           N  
ATOM   2725 HD21 ASN   172      70.765  69.869  38.405  1.00  0.00           H  
ATOM   2726 HD22 ASN   172      69.280  70.114  39.334  1.00  0.00           H  
ATOM   2727  C   ASN   172      65.917  72.538  36.806  1.00  0.00           C  
ATOM   2728  O   ASN   172      65.104  71.865  36.177  1.00  0.00           O  
ATOM   2729  N   GLU   173      65.535  73.512  37.637  1.00  0.00           N  
ATOM   2730  H   GLU   173      66.251  74.040  38.129  1.00  0.00           H  
ATOM   2731  CA  GLU   173      64.129  73.870  37.866  1.00  0.00           C  
ATOM   2732  HA  GLU   173      63.629  73.016  38.325  1.00  0.00           H  
ATOM   2733  CB  GLU   173      64.056  75.049  38.850  1.00  0.00           C  
ATOM   2734  HB2 GLU   173      64.577  74.772  39.768  1.00  0.00           H  
ATOM   2735  HB3 GLU   173      64.563  75.910  38.409  1.00  0.00           H  
ATOM   2736  CG  GLU   173      62.610  75.440  39.194  1.00  0.00           C  
ATOM   2737  HG2 GLU   173      62.059  75.637  38.272  1.00  0.00           H  
ATOM   2738  HG3 GLU   173      62.128  74.603  39.704  1.00  0.00           H  
ATOM   2739  CD  GLU   173      62.524  76.690  40.077  1.00  0.00           C  
ATOM   2740  OE1 GLU   173      63.492  77.043  40.782  1.00  0.00           O  
ATOM   2741  OE2 GLU   173      61.469  77.370  40.062  1.00  0.00           O  
ATOM   2742  C   GLU   173      63.384  74.172  36.556  1.00  0.00           C  
ATOM   2743  O   GLU   173      62.312  73.619  36.299  1.00  0.00           O  
ATOM   2744  N   GLY   174      63.964  75.027  35.707  1.00  0.00           N  
ATOM   2745  H   GLY   174      64.842  75.458  35.980  1.00  0.00           H  
ATOM   2746  CA  GLY   174      63.398  75.378  34.405  1.00  0.00           C  
ATOM   2747  HA2 GLY   174      62.441  75.875  34.558  1.00  0.00           H  
ATOM   2748  HA3 GLY   174      64.067  76.074  33.908  1.00  0.00           H  
ATOM   2749  C   GLY   174      63.170  74.180  33.477  1.00  0.00           C  
ATOM   2750  O   GLY   174      62.206  74.181  32.712  1.00  0.00           O  
ATOM   2751  N   ILE   175      64.012  73.148  33.540  1.00  0.00           N  
ATOM   2752  H   ILE   175      64.820  73.226  34.155  1.00  0.00           H  
ATOM   2753  CA  ILE   175      63.785  71.873  32.852  1.00  0.00           C  
ATOM   2754  HA  ILE   175      63.420  72.077  31.845  1.00  0.00           H  
ATOM   2755  CB  ILE   175      65.106  71.075  32.730  1.00  0.00           C  
ATOM   2756  HB  ILE   175      65.559  71.003  33.721  1.00  0.00           H  
ATOM   2757  CG2 ILE   175      64.867  69.645  32.209  1.00  0.00           C  
ATOM   2758 HG21 ILE   175      64.397  69.675  31.229  1.00  0.00           H  
ATOM   2759 HG22 ILE   175      65.812  69.111  32.128  1.00  0.00           H  
ATOM   2760 HG23 ILE   175      64.231  69.086  32.894  1.00  0.00           H  
ATOM   2761  CG1 ILE   175      66.084  71.820  31.796  1.00  0.00           C  
ATOM   2762 HG12 ILE   175      65.723  71.768  30.772  1.00  0.00           H  
ATOM   2763 HG13 ILE   175      66.118  72.868  32.072  1.00  0.00           H  
ATOM   2764  CD1 ILE   175      67.522  71.302  31.870  1.00  0.00           C  
ATOM   2765 HD11 ILE   175      67.597  70.289  31.479  1.00  0.00           H  
ATOM   2766 HD12 ILE   175      68.168  71.953  31.285  1.00  0.00           H  
ATOM   2767 HD13 ILE   175      67.853  71.321  32.905  1.00  0.00           H  
ATOM   2768  C   ILE   175      62.685  71.082  33.567  1.00  0.00           C  
ATOM   2769  O   ILE   175      61.658  70.776  32.963  1.00  0.00           O  
ATOM   2770  N   ILE   176      62.887  70.755  34.846  1.00  0.00           N  
ATOM   2771  H   ILE   176      63.725  71.123  35.292  1.00  0.00           H  
ATOM   2772  CA  ILE   176      62.004  69.907  35.663  1.00  0.00           C  
ATOM   2773  HA  ILE   176      62.027  68.899  35.251  1.00  0.00           H  
ATOM   2774  CB  ILE   176      62.525  69.837  37.116  1.00  0.00           C  
ATOM   2775  HB  ILE   176      62.623  70.862  37.480  1.00  0.00           H  
ATOM   2776  CG2 ILE   176      61.549  69.093  38.047  1.00  0.00           C  
ATOM   2777 HG21 ILE   176      61.345  68.096  37.656  1.00  0.00           H  
ATOM   2778 HG22 ILE   176      61.980  69.004  39.044  1.00  0.00           H  
ATOM   2779 HG23 ILE   176      60.615  69.648  38.135  1.00  0.00           H  
ATOM   2780  CG1 ILE   176      63.907  69.148  37.181  1.00  0.00           C  
ATOM   2781 HG12 ILE   176      63.791  68.064  37.156  1.00  0.00           H  
ATOM   2782 HG13 ILE   176      64.510  69.426  36.319  1.00  0.00           H  
ATOM   2783  CD1 ILE   176      64.692  69.554  38.432  1.00  0.00           C  
ATOM   2784 HD11 ILE   176      64.289  69.055  39.314  1.00  0.00           H  
ATOM   2785 HD12 ILE   176      65.734  69.269  38.301  1.00  0.00           H  
ATOM   2786 HD13 ILE   176      64.652  70.632  38.580  1.00  0.00           H  
ATOM   2787  C   ILE   176      60.543  70.362  35.608  1.00  0.00           C  
ATOM   2788  O   ILE   176      59.647  69.536  35.433  1.00  0.00           O  
ATOM   2789  N   ASP   177      60.279  71.663  35.756  1.00  0.00           N  
ATOM   2790  H   ASP   177      61.048  72.312  35.922  1.00  0.00           H  
ATOM   2791  CA  ASP   177      58.916  72.185  35.657  1.00  0.00           C  
ATOM   2792  HA  ASP   177      58.313  71.642  36.373  1.00  0.00           H  
ATOM   2793  CB  ASP   177      58.862  73.665  36.045  1.00  0.00           C  
ATOM   2794  HB2 ASP   177      59.209  73.782  37.073  1.00  0.00           H  
ATOM   2795  HB3 ASP   177      59.524  74.231  35.387  1.00  0.00           H  
ATOM   2796  CG  ASP   177      57.432  74.207  35.932  1.00  0.00           C  
ATOM   2797  OD1 ASP   177      56.490  73.562  36.456  1.00  0.00           O  
ATOM   2798  OD2 ASP   177      57.265  75.267  35.285  1.00  0.00           O  
ATOM   2799  C   ASP   177      58.277  71.975  34.276  1.00  0.00           C  
ATOM   2800  O   ASP   177      57.078  71.722  34.174  1.00  0.00           O  
ATOM   2801  N   ASN   178      59.064  72.082  33.207  1.00  0.00           N  
ATOM   2802  H   ASN   178      60.063  72.171  33.357  1.00  0.00           H  
ATOM   2803  CA  ASN   178      58.551  72.171  31.842  1.00  0.00           C  
ATOM   2804  HA  ASN   178      57.490  72.426  31.878  1.00  0.00           H  
ATOM   2805  CB  ASN   178      59.290  73.311  31.137  1.00  0.00           C  
ATOM   2806  HB2 ASN   178      60.368  73.171  31.218  1.00  0.00           H  
ATOM   2807  HB3 ASN   178      59.029  73.311  30.086  1.00  0.00           H  
ATOM   2808  CG  ASN   178      58.874  74.640  31.728  1.00  0.00           C  
ATOM   2809  OD1 ASN   178      57.738  75.066  31.586  1.00  0.00           O  
ATOM   2810  ND2 ASN   178      59.752  75.328  32.412  1.00  0.00           N  
ATOM   2811 HD21 ASN   178      59.425  76.066  33.022  1.00  0.00           H  
ATOM   2812 HD22 ASN   178      60.681  74.931  32.542  1.00  0.00           H  
ATOM   2813  C   ASN   178      58.640  70.855  31.061  1.00  0.00           C  
ATOM   2814  O   ASN   178      57.990  70.727  30.021  1.00  0.00           O  
ATOM   2815  N   LEU   179      59.377  69.876  31.589  1.00  0.00           N  
ATOM   2816  H   LEU   179      59.957  70.113  32.389  1.00  0.00           H  
ATOM   2817  CA  LEU   179      59.409  68.493  31.123  1.00  0.00           C  
ATOM   2818  HA  LEU   179      59.725  68.499  30.081  1.00  0.00           H  
ATOM   2819  CB  LEU   179      60.462  67.750  31.969  1.00  0.00           C  
ATOM   2820  HB2 LEU   179      61.349  68.376  32.076  1.00  0.00           H  
ATOM   2821  HB3 LEU   179      60.046  67.602  32.968  1.00  0.00           H  
ATOM   2822  CG  LEU   179      60.906  66.394  31.397  1.00  0.00           C  
ATOM   2823  HG  LEU   179      60.039  65.816  31.078  1.00  0.00           H  
ATOM   2824  CD1 LEU   179      61.872  66.574  30.225  1.00  0.00           C  
ATOM   2825 HD11 LEU   179      62.745  67.139  30.547  1.00  0.00           H  
ATOM   2826 HD12 LEU   179      62.191  65.603  29.850  1.00  0.00           H  
ATOM   2827 HD13 LEU   179      61.385  67.110  29.413  1.00  0.00           H  
ATOM   2828  CD2 LEU   179      61.653  65.612  32.476  1.00  0.00           C  
ATOM   2829 HD21 LEU   179      60.999  65.476  33.335  1.00  0.00           H  
ATOM   2830 HD22 LEU   179      61.944  64.636  32.090  1.00  0.00           H  
ATOM   2831 HD23 LEU   179      62.543  66.158  32.790  1.00  0.00           H  
ATOM   2832  C   LEU   179      58.018  67.828  31.201  1.00  0.00           C  
ATOM   2833  O   LEU   179      57.632  67.096  30.289  1.00  0.00           O  
ATOM   2834  N   SER   180      57.248  68.130  32.253  1.00  0.00           N  
ATOM   2835  H   SER   180      57.646  68.711  32.980  1.00  0.00           H  
ATOM   2836  CA  SER   180      55.843  67.737  32.426  1.00  0.00           C  
ATOM   2837  HA  SER   180      55.341  67.827  31.463  1.00  0.00           H  
ATOM   2838  CB  SER   180      55.741  66.272  32.879  1.00  0.00           C  
ATOM   2839  HB2 SER   180      54.689  65.995  32.948  1.00  0.00           H  
ATOM   2840  HB3 SER   180      56.208  65.643  32.122  1.00  0.00           H  
ATOM   2841  OG  SER   180      56.367  66.038  34.129  1.00  0.00           O  
ATOM   2842  HG  SER   180      55.749  66.338  34.832  1.00  0.00           H  
ATOM   2843  C   SER   180      55.145  68.668  33.426  1.00  0.00           C  
ATOM   2844  O   SER   180      55.767  69.134  34.380  1.00  0.00           O  
ATOM   2845  N   LYS   181      53.854  68.975  33.217  1.00  0.00           N  
ATOM   2846  H   LYS   181      53.374  68.555  32.434  1.00  0.00           H  
ATOM   2847  CA  LYS   181      53.102  69.878  34.111  1.00  0.00           C  
ATOM   2848  HA  LYS   181      53.711  70.771  34.266  1.00  0.00           H  
ATOM   2849  CB  LYS   181      51.776  70.310  33.461  1.00  0.00           C  
ATOM   2850  HB2 LYS   181      51.932  70.424  32.387  1.00  0.00           H  
ATOM   2851  HB3 LYS   181      51.040  69.520  33.601  1.00  0.00           H  
ATOM   2852  CG  LYS   181      51.209  71.647  33.980  1.00  0.00           C  
ATOM   2853  HG2 LYS   181      51.901  72.442  33.702  1.00  0.00           H  
ATOM   2854  HG3 LYS   181      50.268  71.832  33.461  1.00  0.00           H  
ATOM   2855  CD  LYS   181      50.955  71.727  35.495  1.00  0.00           C  
ATOM   2856  HD2 LYS   181      50.370  70.862  35.814  1.00  0.00           H  
ATOM   2857  HD3 LYS   181      51.906  71.738  36.024  1.00  0.00           H  
ATOM   2858  CE  LYS   181      50.202  73.014  35.844  1.00  0.00           C  
ATOM   2859  HE2 LYS   181      50.789  73.876  35.514  1.00  0.00           H  
ATOM   2860  HE3 LYS   181      49.256  73.023  35.299  1.00  0.00           H  
ATOM   2861  NZ  LYS   181      49.936  73.123  37.297  1.00  0.00           N  
ATOM   2862  HZ1 LYS   181      50.780  73.279  37.842  1.00  0.00           H  
ATOM   2863  HZ2 LYS   181      49.346  73.916  37.497  1.00  0.00           H  
ATOM   2864  HZ3 LYS   181      49.506  72.277  37.670  1.00  0.00           H  
ATOM   2865  C   LYS   181      52.903  69.238  35.487  1.00  0.00           C  
ATOM   2866  O   LYS   181      53.366  69.794  36.480  1.00  0.00           O  
ATOM   2867  N   ASP   182      52.295  68.056  35.519  1.00  0.00           N  
ATOM   2868  H   ASP   182      51.949  67.682  34.651  1.00  0.00           H  
ATOM   2869  CA  ASP   182      52.366  67.155  36.671  1.00  0.00           C  
ATOM   2870  HA  ASP   182      52.618  67.725  37.567  1.00  0.00           H  
ATOM   2871  CB  ASP   182      50.997  66.475  36.916  1.00  0.00           C  
ATOM   2872  HB2 ASP   182      50.774  65.834  36.060  1.00  0.00           H  
ATOM   2873  HB3 ASP   182      51.079  65.838  37.797  1.00  0.00           H  
ATOM   2874  CG  ASP   182      49.801  67.417  37.131  1.00  0.00           C  
ATOM   2875  OD1 ASP   182      48.654  66.921  37.033  1.00  0.00           O  
ATOM   2876  OD2 ASP   182      49.979  68.634  37.360  1.00  0.00           O  
ATOM   2877  C   ASP   182      53.524  66.165  36.411  1.00  0.00           C  
ATOM   2878  O   ASP   182      54.590  66.572  35.939  1.00  0.00           O  
ATOM   2879  N   SER   183      53.342  64.867  36.654  1.00  0.00           N  
ATOM   2880  H   SER   183      52.464  64.575  37.049  1.00  0.00           H  
ATOM   2881  CA  SER   183      54.297  63.843  36.217  1.00  0.00           C  
ATOM   2882  HA  SER   183      55.299  64.224  36.401  1.00  0.00           H  
ATOM   2883  CB  SER   183      54.121  62.579  37.062  1.00  0.00           C  
ATOM   2884  HB2 SER   183      54.043  62.853  38.114  1.00  0.00           H  
ATOM   2885  HB3 SER   183      53.207  62.065  36.761  1.00  0.00           H  
ATOM   2886  OG  SER   183      55.232  61.721  36.898  1.00  0.00           O  
ATOM   2887  HG  SER   183      55.977  62.124  37.395  1.00  0.00           H  
ATOM   2888  C   SER   183      54.191  63.576  34.706  1.00  0.00           C  
ATOM   2889  O   SER   183      53.354  64.164  34.023  1.00  0.00           O  
ATOM   2890  N   LEU   184      55.020  62.674  34.171  1.00  0.00           N  
ATOM   2891  H   LEU   184      55.647  62.191  34.800  1.00  0.00           H  
ATOM   2892  CA  LEU   184      55.058  62.351  32.737  1.00  0.00           C  
ATOM   2893  HA  LEU   184      55.288  63.258  32.179  1.00  0.00           H  
ATOM   2894  CB  LEU   184      56.146  61.298  32.461  1.00  0.00           C  
ATOM   2895  HB2 LEU   184      55.912  60.400  33.035  1.00  0.00           H  
ATOM   2896  HB3 LEU   184      56.098  61.035  31.405  1.00  0.00           H  
ATOM   2897  CG  LEU   184      57.587  61.727  32.785  1.00  0.00           C  
ATOM   2898  HG  LEU   184      57.658  61.989  33.840  1.00  0.00           H  
ATOM   2899  CD1 LEU   184      58.525  60.549  32.512  1.00  0.00           C  
ATOM   2900 HD11 LEU   184      58.421  60.224  31.477  1.00  0.00           H  
ATOM   2901 HD12 LEU   184      59.559  60.840  32.693  1.00  0.00           H  
ATOM   2902 HD13 LEU   184      58.273  59.720  33.173  1.00  0.00           H  
ATOM   2903  CD2 LEU   184      58.039  62.922  31.943  1.00  0.00           C  
ATOM   2904 HD21 LEU   184      57.441  63.796  32.189  1.00  0.00           H  
ATOM   2905 HD22 LEU   184      59.076  63.163  32.168  1.00  0.00           H  
ATOM   2906 HD23 LEU   184      57.938  62.696  30.882  1.00  0.00           H  
ATOM   2907  C   LEU   184      53.715  61.846  32.192  1.00  0.00           C  
ATOM   2908  O   LEU   184      53.353  62.153  31.058  1.00  0.00           O  
ATOM   2909  N   VAL   185      52.965  61.088  32.995  1.00  0.00           N  
ATOM   2910  H   VAL   185      53.304  60.902  33.924  1.00  0.00           H  
ATOM   2911  CA  VAL   185      51.655  60.553  32.597  1.00  0.00           C  
ATOM   2912  HA  VAL   185      51.667  60.387  31.519  1.00  0.00           H  
ATOM   2913  CB  VAL   185      51.361  59.187  33.256  1.00  0.00           C  
ATOM   2914  HB  VAL   185      51.204  59.328  34.326  1.00  0.00           H  
ATOM   2915  CG1 VAL   185      50.109  58.540  32.648  1.00  0.00           C  
ATOM   2916 HG11 VAL   185      50.252  58.383  31.578  1.00  0.00           H  
ATOM   2917 HG12 VAL   185      49.923  57.578  33.125  1.00  0.00           H  
ATOM   2918 HG13 VAL   185      49.240  59.179  32.800  1.00  0.00           H  
ATOM   2919  CG2 VAL   185      52.519  58.194  33.067  1.00  0.00           C  
ATOM   2920 HG21 VAL   185      53.419  58.554  33.564  1.00  0.00           H  
ATOM   2921 HG22 VAL   185      52.256  57.231  33.506  1.00  0.00           H  
ATOM   2922 HG23 VAL   185      52.726  58.056  32.005  1.00  0.00           H  
ATOM   2923  C   VAL   185      50.579  61.608  32.875  1.00  0.00           C  
ATOM   2924  O   VAL   185      49.757  61.482  33.782  1.00  0.00           O  
ATOM   2925  N   ASP   186      50.607  62.683  32.089  1.00  0.00           N  
ATOM   2926  H   ASP   186      51.348  62.743  31.399  1.00  0.00           H  
ATOM   2927  CA  ASP   186      49.617  63.757  32.142  1.00  0.00           C  
ATOM   2928  HA  ASP   186      49.327  63.893  33.184  1.00  0.00           H  
ATOM   2929  CB  ASP   186      50.240  65.080  31.663  1.00  0.00           C  
ATOM   2930  HB2 ASP   186      51.224  65.190  32.124  1.00  0.00           H  
ATOM   2931  HB3 ASP   186      50.374  65.050  30.581  1.00  0.00           H  
ATOM   2932  CG  ASP   186      49.406  66.311  32.038  1.00  0.00           C  
ATOM   2933  OD1 ASP   186      48.212  66.183  32.403  1.00  0.00           O  
ATOM   2934  OD2 ASP   186      49.947  67.438  32.048  1.00  0.00           O  
ATOM   2935  C   ASP   186      48.373  63.346  31.338  1.00  0.00           C  
ATOM   2936  O   ASP   186      48.459  63.051  30.148  1.00  0.00           O  
ATOM   2937  N   LEU   187      47.213  63.273  31.997  1.00  0.00           N  
ATOM   2938  H   LEU   187      47.219  63.583  32.956  1.00  0.00           H  
ATOM   2939  CA  LEU   187      45.997  62.602  31.507  1.00  0.00           C  
ATOM   2940  HA  LEU   187      46.269  61.571  31.282  1.00  0.00           H  
ATOM   2941  CB  LEU   187      44.993  62.595  32.679  1.00  0.00           C  
ATOM   2942  HB2 LEU   187      45.479  62.130  33.538  1.00  0.00           H  
ATOM   2943  HB3 LEU   187      44.771  63.629  32.944  1.00  0.00           H  
ATOM   2944  CG  LEU   187      43.659  61.865  32.437  1.00  0.00           C  
ATOM   2945  HG  LEU   187      43.111  62.374  31.646  1.00  0.00           H  
ATOM   2946  CD1 LEU   187      43.857  60.394  32.062  1.00  0.00           C  
ATOM   2947 HD11 LEU   187      44.463  59.893  32.817  1.00  0.00           H  
ATOM   2948 HD12 LEU   187      42.891  59.897  31.986  1.00  0.00           H  
ATOM   2949 HD13 LEU   187      44.351  60.324  31.093  1.00  0.00           H  
ATOM   2950  CD2 LEU   187      42.812  61.907  33.711  1.00  0.00           C  
ATOM   2951 HD21 LEU   187      42.625  62.938  34.002  1.00  0.00           H  
ATOM   2952 HD22 LEU   187      41.851  61.424  33.542  1.00  0.00           H  
ATOM   2953 HD23 LEU   187      43.328  61.396  34.524  1.00  0.00           H  
ATOM   2954  C   LEU   187      45.419  63.190  30.197  1.00  0.00           C  
ATOM   2955  O   LEU   187      44.584  62.570  29.534  1.00  0.00           O  
ATOM   2956  N   VAL   188      45.878  64.376  29.801  1.00  0.00           N  
ATOM   2957  H   VAL   188      46.626  64.780  30.353  1.00  0.00           H  
ATOM   2958  CA  VAL   188      45.555  65.052  28.541  1.00  0.00           C  
ATOM   2959  HA  VAL   188      45.147  64.335  27.831  1.00  0.00           H  
ATOM   2960  CB  VAL   188      44.505  66.151  28.798  1.00  0.00           C  
ATOM   2961  HB  VAL   188      44.848  66.743  29.637  1.00  0.00           H  
ATOM   2962  CG1 VAL   188      44.300  67.087  27.602  1.00  0.00           C  
ATOM   2963 HG11 VAL   188      43.999  66.512  26.727  1.00  0.00           H  
ATOM   2964 HG12 VAL   188      43.523  67.817  27.835  1.00  0.00           H  
ATOM   2965 HG13 VAL   188      45.216  67.639  27.398  1.00  0.00           H  
ATOM   2966  CG2 VAL   188      43.130  65.579  29.168  1.00  0.00           C  
ATOM   2967 HG21 VAL   188      43.212  64.932  30.041  1.00  0.00           H  
ATOM   2968 HG22 VAL   188      42.447  66.394  29.407  1.00  0.00           H  
ATOM   2969 HG23 VAL   188      42.735  65.011  28.329  1.00  0.00           H  
ATOM   2970  C   VAL   188      46.862  65.651  27.994  1.00  0.00           C  
ATOM   2971  O   VAL   188      47.589  66.291  28.750  1.00  0.00           O  
ATOM   2972  N   PRO   189      47.213  65.500  26.704  1.00  0.00           N  
ATOM   2973  CD  PRO   189      46.553  64.647  25.727  1.00  0.00           C  
ATOM   2974  HD2 PRO   189      45.543  64.995  25.518  1.00  0.00           H  
ATOM   2975  HD3 PRO   189      46.525  63.621  26.098  1.00  0.00           H  
ATOM   2976  CG  PRO   189      47.413  64.705  24.465  1.00  0.00           C  
ATOM   2977  HG2 PRO   189      47.075  65.517  23.823  1.00  0.00           H  
ATOM   2978  HG3 PRO   189      47.397  63.758  23.923  1.00  0.00           H  
ATOM   2979  CB  PRO   189      48.805  65.024  25.011  1.00  0.00           C  
ATOM   2980  HB2 PRO   189      49.444  65.488  24.259  1.00  0.00           H  
ATOM   2981  HB3 PRO   189      49.265  64.103  25.373  1.00  0.00           H  
ATOM   2982  CA  PRO   189      48.516  65.945  26.205  1.00  0.00           C  
ATOM   2983  HA  PRO   189      49.283  65.775  26.963  1.00  0.00           H  
ATOM   2984  C   PRO   189      48.513  67.447  25.858  1.00  0.00           C  
ATOM   2985  O   PRO   189      48.719  67.850  24.710  1.00  0.00           O  
ATOM   2986  N   TRP   190      48.324  68.304  26.869  1.00  0.00           N  
ATOM   2987  H   TRP   190      48.127  67.897  27.783  1.00  0.00           H  
ATOM   2988  CA  TRP   190      48.207  69.769  26.740  1.00  0.00           C  
ATOM   2989  HA  TRP   190      47.245  70.000  26.282  1.00  0.00           H  
ATOM   2990  CB  TRP   190      48.251  70.428  28.129  1.00  0.00           C  
ATOM   2991  HB2 TRP   190      49.286  70.474  28.471  1.00  0.00           H  
ATOM   2992  HB3 TRP   190      47.899  71.456  28.035  1.00  0.00           H  
ATOM   2993  CG  TRP   190      47.462  69.754  29.203  1.00  0.00           C  
ATOM   2994  CD1 TRP   190      47.961  68.842  30.062  1.00  0.00           C  
ATOM   2995  HD1 TRP   190      48.985  68.484  30.070  1.00  0.00           H  
ATOM   2996  NE1 TRP   190      46.956  68.353  30.868  1.00  0.00           N  
ATOM   2997  HE1 TRP   190      47.114  67.570  31.508  1.00  0.00           H  
ATOM   2998  CE2 TRP   190      45.757  68.981  30.613  1.00  0.00           C  
ATOM   2999  CZ2 TRP   190      44.473  68.852  31.160  1.00  0.00           C  
ATOM   3000  HZ2 TRP   190      44.300  68.180  31.986  1.00  0.00           H  
ATOM   3001  CH2 TRP   190      43.413  69.568  30.580  1.00  0.00           C  
ATOM   3002  HH2 TRP   190      42.409  69.456  30.967  1.00  0.00           H  
ATOM   3003  CZ3 TRP   190      43.656  70.414  29.482  1.00  0.00           C  
ATOM   3004  HZ3 TRP   190      42.839  70.950  29.022  1.00  0.00           H  
ATOM   3005  CE3 TRP   190      44.956  70.567  28.967  1.00  0.00           C  
ATOM   3006  HE3 TRP   190      45.126  71.233  28.134  1.00  0.00           H  
ATOM   3007  CD2 TRP   190      46.039  69.849  29.513  1.00  0.00           C  
ATOM   3008  C   TRP   190      49.306  70.388  25.869  1.00  0.00           C  
ATOM   3009  O   TRP   190      49.020  71.140  24.938  1.00  0.00           O  
ATOM   3010  N   LEU   191      50.563  70.010  26.132  1.00  0.00           N  
ATOM   3011  H   LEU   191      50.701  69.375  26.903  1.00  0.00           H  
ATOM   3012  CA  LEU   191      51.752  70.519  25.438  1.00  0.00           C  
ATOM   3013  HA  LEU   191      51.624  71.598  25.348  1.00  0.00           H  
ATOM   3014  CB  LEU   191      53.014  70.300  26.302  1.00  0.00           C  
ATOM   3015  HB2 LEU   191      53.872  70.704  25.762  1.00  0.00           H  
ATOM   3016  HB3 LEU   191      52.899  70.908  27.200  1.00  0.00           H  
ATOM   3017  CG  LEU   191      53.344  68.860  26.749  1.00  0.00           C  
ATOM   3018  HG  LEU   191      52.503  68.462  27.318  1.00  0.00           H  
ATOM   3019  CD1 LEU   191      53.643  67.904  25.591  1.00  0.00           C  
ATOM   3020 HD11 LEU   191      54.396  68.340  24.935  1.00  0.00           H  
ATOM   3021 HD12 LEU   191      54.015  66.958  25.985  1.00  0.00           H  
ATOM   3022 HD13 LEU   191      52.735  67.696  25.031  1.00  0.00           H  
ATOM   3023  CD2 LEU   191      54.568  68.885  27.664  1.00  0.00           C  
ATOM   3024 HD21 LEU   191      54.379  69.531  28.520  1.00  0.00           H  
ATOM   3025 HD22 LEU   191      54.788  67.882  28.030  1.00  0.00           H  
ATOM   3026 HD23 LEU   191      55.435  69.269  27.127  1.00  0.00           H  
ATOM   3027  C   LEU   191      51.899  70.013  23.990  1.00  0.00           C  
ATOM   3028  O   LEU   191      52.861  70.361  23.303  1.00  0.00           O  
ATOM   3029  N   LYS   192      50.951  69.197  23.510  1.00  0.00           N  
ATOM   3030  H   LYS   192      50.218  68.905  24.148  1.00  0.00           H  
ATOM   3031  CA  LYS   192      50.768  68.924  22.083  1.00  0.00           C  
ATOM   3032  HA  LYS   192      51.512  69.498  21.541  1.00  0.00           H  
ATOM   3033  CB  LYS   192      50.983  67.428  21.796  1.00  0.00           C  
ATOM   3034  HB2 LYS   192      51.629  66.984  22.556  1.00  0.00           H  
ATOM   3035  HB3 LYS   192      50.019  66.918  21.850  1.00  0.00           H  
ATOM   3036  CG  LYS   192      51.607  67.179  20.412  1.00  0.00           C  
ATOM   3037  HG2 LYS   192      51.299  66.187  20.079  1.00  0.00           H  
ATOM   3038  HG3 LYS   192      51.219  67.898  19.692  1.00  0.00           H  
ATOM   3039  CD  LYS   192      53.149  67.206  20.404  1.00  0.00           C  
ATOM   3040  HD2 LYS   192      53.502  66.426  21.081  1.00  0.00           H  
ATOM   3041  HD3 LYS   192      53.492  66.934  19.404  1.00  0.00           H  
ATOM   3042  CE  LYS   192      53.819  68.527  20.817  1.00  0.00           C  
ATOM   3043  HE2 LYS   192      53.457  68.827  21.805  1.00  0.00           H  
ATOM   3044  HE3 LYS   192      54.894  68.344  20.906  1.00  0.00           H  
ATOM   3045  NZ  LYS   192      53.600  69.616  19.833  1.00  0.00           N  
ATOM   3046  HZ1 LYS   192      52.633  69.935  19.804  1.00  0.00           H  
ATOM   3047  HZ2 LYS   192      54.145  70.433  20.064  1.00  0.00           H  
ATOM   3048  HZ3 LYS   192      53.857  69.310  18.894  1.00  0.00           H  
ATOM   3049  C   LYS   192      49.428  69.436  21.554  1.00  0.00           C  
ATOM   3050  O   LYS   192      49.386  69.952  20.439  1.00  0.00           O  
ATOM   3051  N   ILE   193      48.348  69.359  22.333  1.00  0.00           N  
ATOM   3052  H   ILE   193      48.437  68.892  23.229  1.00  0.00           H  
ATOM   3053  CA  ILE   193      47.043  69.943  21.978  1.00  0.00           C  
ATOM   3054  HA  ILE   193      46.703  69.470  21.057  1.00  0.00           H  
ATOM   3055  CB  ILE   193      45.990  69.625  23.065  1.00  0.00           C  
ATOM   3056  HB  ILE   193      46.434  69.818  24.043  1.00  0.00           H  
ATOM   3057  CG2 ILE   193      44.723  70.492  22.932  1.00  0.00           C  
ATOM   3058 HG21 ILE   193      44.288  70.380  21.938  1.00  0.00           H  
ATOM   3059 HG22 ILE   193      43.981  70.209  23.678  1.00  0.00           H  
ATOM   3060 HG23 ILE   193      44.960  71.542  23.099  1.00  0.00           H  
ATOM   3061  CG1 ILE   193      45.609  68.132  22.960  1.00  0.00           C  
ATOM   3062 HG12 ILE   193      44.950  67.982  22.103  1.00  0.00           H  
ATOM   3063 HG13 ILE   193      46.506  67.535  22.794  1.00  0.00           H  
ATOM   3064  CD1 ILE   193      44.929  67.585  24.215  1.00  0.00           C  
ATOM   3065 HD11 ILE   193      43.997  68.111  24.416  1.00  0.00           H  
ATOM   3066 HD12 ILE   193      44.700  66.531  24.065  1.00  0.00           H  
ATOM   3067 HD13 ILE   193      45.602  67.690  25.064  1.00  0.00           H  
ATOM   3068  C   ILE   193      47.141  71.439  21.652  1.00  0.00           C  
ATOM   3069  O   ILE   193      46.558  71.871  20.658  1.00  0.00           O  
ATOM   3070  N   PHE   194      47.909  72.220  22.415  1.00  0.00           N  
ATOM   3071  H   PHE   194      48.387  71.818  23.217  1.00  0.00           H  
ATOM   3072  CA  PHE   194      48.042  73.663  22.195  1.00  0.00           C  
ATOM   3073  HA  PHE   194      47.486  73.931  21.299  1.00  0.00           H  
ATOM   3074  CB  PHE   194      47.441  74.417  23.394  1.00  0.00           C  
ATOM   3075  HB2 PHE   194      47.989  74.121  24.290  1.00  0.00           H  
ATOM   3076  HB3 PHE   194      47.613  75.485  23.257  1.00  0.00           H  
ATOM   3077  CG  PHE   194      45.952  74.226  23.630  1.00  0.00           C  
ATOM   3078  CD1 PHE   194      45.027  74.426  22.584  1.00  0.00           C  
ATOM   3079  HD1 PHE   194      45.369  74.665  21.587  1.00  0.00           H  
ATOM   3080  CE1 PHE   194      43.646  74.300  22.826  1.00  0.00           C  
ATOM   3081  HE1 PHE   194      42.939  74.439  22.018  1.00  0.00           H  
ATOM   3082  CZ  PHE   194      43.183  73.977  24.114  1.00  0.00           C  
ATOM   3083  HZ  PHE   194      42.121  73.870  24.295  1.00  0.00           H  
ATOM   3084  CE2 PHE   194      44.100  73.781  25.160  1.00  0.00           C  
ATOM   3085  HE2 PHE   194      43.745  73.530  26.152  1.00  0.00           H  
ATOM   3086  CD2 PHE   194      45.481  73.905  24.919  1.00  0.00           C  
ATOM   3087  HD2 PHE   194      46.177  73.755  25.732  1.00  0.00           H  
ATOM   3088  C   PHE   194      49.501  74.108  21.994  1.00  0.00           C  
ATOM   3089  O   PHE   194      50.414  73.489  22.555  1.00  0.00           O  
ATOM   3090  N   PRO   195      49.745  75.213  21.257  1.00  0.00           N  
ATOM   3091  CD  PRO   195      48.783  76.024  20.515  1.00  0.00           C  
ATOM   3092  HD2 PRO   195      47.789  76.013  20.959  1.00  0.00           H  
ATOM   3093  HD3 PRO   195      48.738  75.671  19.484  1.00  0.00           H  
ATOM   3094  CG  PRO   195      49.331  77.449  20.546  1.00  0.00           C  
ATOM   3095  HG2 PRO   195      49.033  77.940  21.475  1.00  0.00           H  
ATOM   3096  HG3 PRO   195      49.001  78.030  19.685  1.00  0.00           H  
ATOM   3097  CB  PRO   195      50.840  77.214  20.545  1.00  0.00           C  
ATOM   3098  HB2 PRO   195      51.388  78.068  20.946  1.00  0.00           H  
ATOM   3099  HB3 PRO   195      51.176  76.986  19.533  1.00  0.00           H  
ATOM   3100  CA  PRO   195      50.985  75.969  21.422  1.00  0.00           C  
ATOM   3101  HA  PRO   195      51.837  75.376  21.087  1.00  0.00           H  
ATOM   3102  C   PRO   195      51.158  76.329  22.902  1.00  0.00           C  
ATOM   3103  O   PRO   195      50.183  76.539  23.624  1.00  0.00           O  
ATOM   3104  N   ASN   196      52.397  76.340  23.381  1.00  0.00           N  
ATOM   3105  H   ASN   196      53.171  76.213  22.745  1.00  0.00           H  
ATOM   3106  CA  ASN   196      52.695  76.312  24.809  1.00  0.00           C  
ATOM   3107  HA  ASN   196      52.020  76.997  25.328  1.00  0.00           H  
ATOM   3108  CB  ASN   196      52.464  74.882  25.336  1.00  0.00           C  
ATOM   3109  HB2 ASN   196      52.604  74.860  26.413  1.00  0.00           H  
ATOM   3110  HB3 ASN   196      51.436  74.580  25.136  1.00  0.00           H  
ATOM   3111  CG  ASN   196      53.414  73.864  24.737  1.00  0.00           C  
ATOM   3112  OD1 ASN   196      54.529  73.683  25.208  1.00  0.00           O  
ATOM   3113  ND2 ASN   196      52.986  73.164  23.713  1.00  0.00           N  
ATOM   3114 HD21 ASN   196      53.519  72.358  23.424  1.00  0.00           H  
ATOM   3115 HD22 ASN   196      52.051  73.312  23.338  1.00  0.00           H  
ATOM   3116  C   ASN   196      54.132  76.774  25.057  1.00  0.00           C  
ATOM   3117  O   ASN   196      54.953  76.775  24.134  1.00  0.00           O  
ATOM   3118  N   LYS   197      54.444  77.171  26.294  1.00  0.00           N  
ATOM   3119  H   LYS   197      53.719  77.141  27.009  1.00  0.00           H  
ATOM   3120  CA  LYS   197      55.807  77.565  26.677  1.00  0.00           C  
ATOM   3121  HA  LYS   197      56.399  77.611  25.767  1.00  0.00           H  
ATOM   3122  CB  LYS   197      55.820  78.987  27.281  1.00  0.00           C  
ATOM   3123  HB2 LYS   197      54.877  79.196  27.789  1.00  0.00           H  
ATOM   3124  HB3 LYS   197      56.634  79.085  28.001  1.00  0.00           H  
ATOM   3125  CG  LYS   197      56.057  79.995  26.144  1.00  0.00           C  
ATOM   3126  HG2 LYS   197      57.042  79.803  25.721  1.00  0.00           H  
ATOM   3127  HG3 LYS   197      55.303  79.832  25.373  1.00  0.00           H  
ATOM   3128  CD  LYS   197      56.012  81.466  26.578  1.00  0.00           C  
ATOM   3129  HD2 LYS   197      55.000  81.715  26.897  1.00  0.00           H  
ATOM   3130  HD3 LYS   197      56.681  81.609  27.429  1.00  0.00           H  
ATOM   3131  CE  LYS   197      56.451  82.423  25.453  1.00  0.00           C  
ATOM   3132  HE2 LYS   197      56.271  83.447  25.787  1.00  0.00           H  
ATOM   3133  HE3 LYS   197      57.526  82.312  25.284  1.00  0.00           H  
ATOM   3134  NZ  LYS   197      55.738  82.192  24.173  1.00  0.00           N  
ATOM   3135  HZ1 LYS   197      54.750  82.027  24.346  1.00  0.00           H  
ATOM   3136  HZ2 LYS   197      55.811  82.995  23.555  1.00  0.00           H  
ATOM   3137  HZ3 LYS   197      56.136  81.382  23.687  1.00  0.00           H  
ATOM   3138  C   LYS   197      56.559  76.528  27.509  1.00  0.00           C  
ATOM   3139  O   LYS   197      57.730  76.754  27.798  1.00  0.00           O  
ATOM   3140  N   THR   198      55.965  75.372  27.819  1.00  0.00           N  
ATOM   3141  H   THR   198      55.013  75.215  27.525  1.00  0.00           H  
ATOM   3142  CA  THR   198      56.724  74.253  28.411  1.00  0.00           C  
ATOM   3143  HA  THR   198      57.261  74.669  29.260  1.00  0.00           H  
ATOM   3144  CB  THR   198      55.859  73.106  29.000  1.00  0.00           C  
ATOM   3145  HB  THR   198      56.087  73.036  30.064  1.00  0.00           H  
ATOM   3146  CG2 THR   198      54.347  73.300  28.870  1.00  0.00           C  
ATOM   3147 HG21 THR   198      54.063  73.337  27.819  1.00  0.00           H  
ATOM   3148 HG22 THR   198      53.836  72.461  29.342  1.00  0.00           H  
ATOM   3149 HG23 THR   198      54.043  74.216  29.376  1.00  0.00           H  
ATOM   3150  OG1 THR   198      56.134  71.848  28.428  1.00  0.00           O  
ATOM   3151  HG1 THR   198      56.830  71.409  28.958  1.00  0.00           H  
ATOM   3152  C   THR   198      57.815  73.782  27.447  1.00  0.00           C  
ATOM   3153  O   THR   198      58.994  73.933  27.754  1.00  0.00           O  
ATOM   3154  N   LEU   199      57.463  73.343  26.234  1.00  0.00           N  
ATOM   3155  H   LEU   199      56.475  73.240  26.022  1.00  0.00           H  
ATOM   3156  CA  LEU   199      58.457  72.898  25.247  1.00  0.00           C  
ATOM   3157  HA  LEU   199      59.065  72.115  25.699  1.00  0.00           H  
ATOM   3158  CB  LEU   199      57.744  72.311  24.014  1.00  0.00           C  
ATOM   3159  HB2 LEU   199      57.142  73.100  23.558  1.00  0.00           H  
ATOM   3160  HB3 LEU   199      58.503  72.008  23.291  1.00  0.00           H  
ATOM   3161  CG  LEU   199      56.828  71.104  24.302  1.00  0.00           C  
ATOM   3162  HG  LEU   199      56.052  71.392  25.010  1.00  0.00           H  
ATOM   3163  CD1 LEU   199      56.151  70.664  23.002  1.00  0.00           C  
ATOM   3164 HD11 LEU   199      56.902  70.354  22.276  1.00  0.00           H  
ATOM   3165 HD12 LEU   199      55.476  69.835  23.209  1.00  0.00           H  
ATOM   3166 HD13 LEU   199      55.571  71.493  22.598  1.00  0.00           H  
ATOM   3167  CD2 LEU   199      57.590  69.904  24.868  1.00  0.00           C  
ATOM   3168 HD21 LEU   199      57.993  70.149  25.851  1.00  0.00           H  
ATOM   3169 HD22 LEU   199      56.914  69.058  24.987  1.00  0.00           H  
ATOM   3170 HD23 LEU   199      58.404  69.626  24.200  1.00  0.00           H  
ATOM   3171  C   LEU   199      59.428  74.025  24.848  1.00  0.00           C  
ATOM   3172  O   LEU   199      60.627  73.804  24.694  1.00  0.00           O  
ATOM   3173  N   GLU   200      58.907  75.245  24.709  1.00  0.00           N  
ATOM   3174  H   GLU   200      57.912  75.337  24.846  1.00  0.00           H  
ATOM   3175  CA  GLU   200      59.678  76.456  24.404  1.00  0.00           C  
ATOM   3176  HA  GLU   200      60.161  76.317  23.436  1.00  0.00           H  
ATOM   3177  CB  GLU   200      58.697  77.635  24.305  1.00  0.00           C  
ATOM   3178  HB2 GLU   200      57.781  77.261  23.843  1.00  0.00           H  
ATOM   3179  HB3 GLU   200      58.447  77.974  25.309  1.00  0.00           H  
ATOM   3180  CG  GLU   200      59.186  78.839  23.489  1.00  0.00           C  
ATOM   3181  HG2 GLU   200      59.525  79.625  24.167  1.00  0.00           H  
ATOM   3182  HG3 GLU   200      60.031  78.541  22.862  1.00  0.00           H  
ATOM   3183  CD  GLU   200      58.044  79.348  22.598  1.00  0.00           C  
ATOM   3184  OE1 GLU   200      58.013  78.945  21.416  1.00  0.00           O  
ATOM   3185  OE2 GLU   200      57.124  80.032  23.114  1.00  0.00           O  
ATOM   3186  C   GLU   200      60.792  76.726  25.429  1.00  0.00           C  
ATOM   3187  O   GLU   200      61.953  76.887  25.054  1.00  0.00           O  
ATOM   3188  N   LYS   201      60.457  76.738  26.728  1.00  0.00           N  
ATOM   3189  H   LYS   201      59.484  76.589  26.980  1.00  0.00           H  
ATOM   3190  CA  LYS   201      61.439  76.883  27.813  1.00  0.00           C  
ATOM   3191  HA  LYS   201      62.121  77.699  27.567  1.00  0.00           H  
ATOM   3192  CB  LYS   201      60.728  77.200  29.138  1.00  0.00           C  
ATOM   3193  HB2 LYS   201      59.957  76.447  29.309  1.00  0.00           H  
ATOM   3194  HB3 LYS   201      61.447  77.137  29.956  1.00  0.00           H  
ATOM   3195  CG  LYS   201      60.114  78.611  29.135  1.00  0.00           C  
ATOM   3196  HG2 LYS   201      60.913  79.341  28.997  1.00  0.00           H  
ATOM   3197  HG3 LYS   201      59.422  78.711  28.298  1.00  0.00           H  
ATOM   3198  CD  LYS   201      59.363  78.952  30.430  1.00  0.00           C  
ATOM   3199  HD2 LYS   201      60.057  78.924  31.273  1.00  0.00           H  
ATOM   3200  HD3 LYS   201      58.970  79.965  30.339  1.00  0.00           H  
ATOM   3201  CE  LYS   201      58.212  77.970  30.678  1.00  0.00           C  
ATOM   3202  HE2 LYS   201      57.638  77.855  29.757  1.00  0.00           H  
ATOM   3203  HE3 LYS   201      58.638  76.998  30.930  1.00  0.00           H  
ATOM   3204  NZ  LYS   201      57.320  78.423  31.766  1.00  0.00           N  
ATOM   3205  HZ1 LYS   201      56.792  79.239  31.472  1.00  0.00           H  
ATOM   3206  HZ2 LYS   201      56.679  77.685  32.062  1.00  0.00           H  
ATOM   3207  HZ3 LYS   201      57.843  78.677  32.597  1.00  0.00           H  
ATOM   3208  C   LYS   201      62.314  75.642  27.964  1.00  0.00           C  
ATOM   3209  O   LYS   201      63.508  75.778  28.218  1.00  0.00           O  
ATOM   3210  N   LEU   202      61.754  74.445  27.793  1.00  0.00           N  
ATOM   3211  H   LEU   202      60.755  74.399  27.618  1.00  0.00           H  
ATOM   3212  CA  LEU   202      62.500  73.192  27.881  1.00  0.00           C  
ATOM   3213  HA  LEU   202      62.911  73.120  28.888  1.00  0.00           H  
ATOM   3214  CB  LEU   202      61.529  72.020  27.659  1.00  0.00           C  
ATOM   3215  HB2 LEU   202      60.706  72.099  28.370  1.00  0.00           H  
ATOM   3216  HB3 LEU   202      61.118  72.110  26.654  1.00  0.00           H  
ATOM   3217  CG  LEU   202      62.155  70.624  27.798  1.00  0.00           C  
ATOM   3218  HG  LEU   202      63.025  70.547  27.151  1.00  0.00           H  
ATOM   3219  CD1 LEU   202      62.586  70.328  29.232  1.00  0.00           C  
ATOM   3220 HD11 LEU   202      61.739  70.424  29.912  1.00  0.00           H  
ATOM   3221 HD12 LEU   202      62.976  69.313  29.288  1.00  0.00           H  
ATOM   3222 HD13 LEU   202      63.372  71.019  29.532  1.00  0.00           H  
ATOM   3223  CD2 LEU   202      61.134  69.574  27.366  1.00  0.00           C  
ATOM   3224 HD21 LEU   202      60.838  69.748  26.333  1.00  0.00           H  
ATOM   3225 HD22 LEU   202      61.573  68.579  27.440  1.00  0.00           H  
ATOM   3226 HD23 LEU   202      60.251  69.621  28.004  1.00  0.00           H  
ATOM   3227  C   LEU   202      63.690  73.181  26.909  1.00  0.00           C  
ATOM   3228  O   LEU   202      64.800  72.855  27.322  1.00  0.00           O  
ATOM   3229  N   LYS   203      63.500  73.622  25.657  1.00  0.00           N  
ATOM   3230  H   LYS   203      62.556  73.872  25.371  1.00  0.00           H  
ATOM   3231  CA  LYS   203      64.605  73.781  24.695  1.00  0.00           C  
ATOM   3232  HA  LYS   203      65.068  72.814  24.496  1.00  0.00           H  
ATOM   3233  CB  LYS   203      64.083  74.375  23.376  1.00  0.00           C  
ATOM   3234  HB2 LYS   203      63.447  75.233  23.600  1.00  0.00           H  
ATOM   3235  HB3 LYS   203      64.939  74.735  22.803  1.00  0.00           H  
ATOM   3236  CG  LYS   203      63.316  73.388  22.485  1.00  0.00           C  
ATOM   3237  HG2 LYS   203      64.002  72.620  22.123  1.00  0.00           H  
ATOM   3238  HG3 LYS   203      62.511  72.915  23.048  1.00  0.00           H  
ATOM   3239  CD  LYS   203      62.727  74.166  21.299  1.00  0.00           C  
ATOM   3240  HD2 LYS   203      61.972  74.857  21.679  1.00  0.00           H  
ATOM   3241  HD3 LYS   203      63.519  74.746  20.819  1.00  0.00           H  
ATOM   3242  CE  LYS   203      62.094  73.245  20.254  1.00  0.00           C  
ATOM   3243  HE2 LYS   203      62.881  72.638  19.796  1.00  0.00           H  
ATOM   3244  HE3 LYS   203      61.383  72.574  20.745  1.00  0.00           H  
ATOM   3245  NZ  LYS   203      61.400  74.047  19.221  1.00  0.00           N  
ATOM   3246  HZ1 LYS   203      62.020  74.739  18.804  1.00  0.00           H  
ATOM   3247  HZ2 LYS   203      61.052  73.476  18.455  1.00  0.00           H  
ATOM   3248  HZ3 LYS   203      60.608  74.543  19.616  1.00  0.00           H  
ATOM   3249  C   LYS   203      65.715  74.683  25.245  1.00  0.00           C  
ATOM   3250  O   LYS   203      66.861  74.249  25.343  1.00  0.00           O  
ATOM   3251  N   SER   204      65.391  75.919  25.630  1.00  0.00           N  
ATOM   3252  H   SER   204      64.425  76.214  25.583  1.00  0.00           H  
ATOM   3253  CA  SER   204      66.402  76.884  26.080  1.00  0.00           C  
ATOM   3254  HA  SER   204      67.171  76.944  25.309  1.00  0.00           H  
ATOM   3255  CB  SER   204      65.807  78.289  26.216  1.00  0.00           C  
ATOM   3256  HB2 SER   204      66.605  78.985  26.480  1.00  0.00           H  
ATOM   3257  HB3 SER   204      65.392  78.591  25.253  1.00  0.00           H  
ATOM   3258  OG  SER   204      64.788  78.356  27.199  1.00  0.00           O  
ATOM   3259  HG  SER   204      64.517  79.277  27.256  1.00  0.00           H  
ATOM   3260  C   SER   204      67.114  76.443  27.362  1.00  0.00           C  
ATOM   3261  O   SER   204      68.340  76.474  27.424  1.00  0.00           O  
ATOM   3262  N   HID   205      66.391  75.966  28.375  1.00  0.00           N  
ATOM   3263  H   HID   205      65.382  75.924  28.278  1.00  0.00           H  
ATOM   3264  CA  HID   205      67.019  75.518  29.620  1.00  0.00           C  
ATOM   3265  HA  HID   205      67.732  76.287  29.924  1.00  0.00           H  
ATOM   3266  CB  HID   205      65.980  75.413  30.749  1.00  0.00           C  
ATOM   3267  HB2 HID   205      65.237  74.660  30.483  1.00  0.00           H  
ATOM   3268  HB3 HID   205      66.492  75.080  31.653  1.00  0.00           H  
ATOM   3269  CG  HID   205      65.263  76.711  31.068  1.00  0.00           C  
ATOM   3270  ND1 HID   205      64.386  77.378  30.247  1.00  0.00           N  
ATOM   3271  HD1 HID   205      64.121  77.079  29.310  1.00  0.00           H  
ATOM   3272  CE1 HID   205      63.972  78.491  30.870  1.00  0.00           C  
ATOM   3273  HE1 HID   205      63.281  79.215  30.458  1.00  0.00           H  
ATOM   3274  NE2 HID   205      64.539  78.584  32.083  1.00  0.00           N  
ATOM   3275  CD2 HID   205      65.387  77.474  32.200  1.00  0.00           C  
ATOM   3276  HD2 HID   205      66.012  77.253  33.050  1.00  0.00           H  
ATOM   3277  C   HID   205      67.852  74.236  29.414  1.00  0.00           C  
ATOM   3278  O   HID   205      68.939  74.116  29.981  1.00  0.00           O  
ATOM   3279  N   VAL   206      67.432  73.314  28.531  1.00  0.00           N  
ATOM   3280  H   VAL   206      66.527  73.423  28.080  1.00  0.00           H  
ATOM   3281  CA  VAL   206      68.300  72.196  28.117  1.00  0.00           C  
ATOM   3282  HA  VAL   206      68.711  71.754  29.023  1.00  0.00           H  
ATOM   3283  CB  VAL   206      67.542  71.069  27.384  1.00  0.00           C  
ATOM   3284  HB  VAL   206      67.036  71.472  26.507  1.00  0.00           H  
ATOM   3285  CG1 VAL   206      68.512  69.967  26.935  1.00  0.00           C  
ATOM   3286 HG11 VAL   206      69.148  69.684  27.773  1.00  0.00           H  
ATOM   3287 HG12 VAL   206      67.966  69.090  26.604  1.00  0.00           H  
ATOM   3288 HG13 VAL   206      69.137  70.318  26.114  1.00  0.00           H  
ATOM   3289  CG2 VAL   206      66.515  70.381  28.293  1.00  0.00           C  
ATOM   3290 HG21 VAL   206      65.801  71.107  28.667  1.00  0.00           H  
ATOM   3291 HG22 VAL   206      65.961  69.633  27.727  1.00  0.00           H  
ATOM   3292 HG23 VAL   206      67.013  69.905  29.137  1.00  0.00           H  
ATOM   3293  C   VAL   206      69.511  72.671  27.306  1.00  0.00           C  
ATOM   3294  O   VAL   206      70.583  72.078  27.448  1.00  0.00           O  
ATOM   3295  N   LYS   207      69.414  73.754  26.517  1.00  0.00           N  
ATOM   3296  H   LYS   207      68.506  74.184  26.365  1.00  0.00           H  
ATOM   3297  CA  LYS   207      70.614  74.366  25.924  1.00  0.00           C  
ATOM   3298  HA  LYS   207      71.112  73.605  25.324  1.00  0.00           H  
ATOM   3299  CB  LYS   207      70.295  75.555  24.994  1.00  0.00           C  
ATOM   3300  HB2 LYS   207      69.528  75.267  24.273  1.00  0.00           H  
ATOM   3301  HB3 LYS   207      69.928  76.392  25.584  1.00  0.00           H  
ATOM   3302  CG  LYS   207      71.566  75.995  24.239  1.00  0.00           C  
ATOM   3303  HG2 LYS   207      72.388  76.071  24.944  1.00  0.00           H  
ATOM   3304  HG3 LYS   207      71.829  75.234  23.503  1.00  0.00           H  
ATOM   3305  CD  LYS   207      71.416  77.353  23.535  1.00  0.00           C  
ATOM   3306  HD2 LYS   207      70.748  77.235  22.681  1.00  0.00           H  
ATOM   3307  HD3 LYS   207      70.972  78.079  24.219  1.00  0.00           H  
ATOM   3308  CE  LYS   207      72.774  77.888  23.048  1.00  0.00           C  
ATOM   3309  HE2 LYS   207      73.298  77.099  22.501  1.00  0.00           H  
ATOM   3310  HE3 LYS   207      72.589  78.719  22.362  1.00  0.00           H  
ATOM   3311  NZ  LYS   207      73.614  78.369  24.171  1.00  0.00           N  
ATOM   3312  HZ1 LYS   207      74.488  78.785  23.872  1.00  0.00           H  
ATOM   3313  HZ2 LYS   207      73.121  79.064  24.728  1.00  0.00           H  
ATOM   3314  HZ3 LYS   207      73.854  77.621  24.831  1.00  0.00           H  
ATOM   3315  C   LYS   207      71.603  74.751  27.024  1.00  0.00           C  
ATOM   3316  O   LYS   207      72.732  74.289  26.957  1.00  0.00           O  
ATOM   3317  N   ILE   208      71.182  75.466  28.072  1.00  0.00           N  
ATOM   3318  H   ILE   208      70.232  75.816  28.053  1.00  0.00           H  
ATOM   3319  CA  ILE   208      72.057  75.801  29.217  1.00  0.00           C  
ATOM   3320  HA  ILE   208      72.866  76.415  28.822  1.00  0.00           H  
ATOM   3321  CB  ILE   208      71.335  76.645  30.296  1.00  0.00           C  
ATOM   3322  HB  ILE   208      70.592  76.017  30.789  1.00  0.00           H  
ATOM   3323  CG2 ILE   208      72.363  77.109  31.347  1.00  0.00           C  
ATOM   3324 HG21 ILE   208      73.105  77.759  30.881  1.00  0.00           H  
ATOM   3325 HG22 ILE   208      71.870  77.647  32.154  1.00  0.00           H  
ATOM   3326 HG23 ILE   208      72.878  76.255  31.785  1.00  0.00           H  
ATOM   3327  CG1 ILE   208      70.616  77.874  29.693  1.00  0.00           C  
ATOM   3328 HG12 ILE   208      71.352  78.535  29.234  1.00  0.00           H  
ATOM   3329 HG13 ILE   208      69.939  77.549  28.910  1.00  0.00           H  
ATOM   3330  CD1 ILE   208      69.769  78.672  30.695  1.00  0.00           C  
ATOM   3331 HD11 ILE   208      70.405  79.180  31.419  1.00  0.00           H  
ATOM   3332 HD12 ILE   208      69.194  79.426  30.156  1.00  0.00           H  
ATOM   3333 HD13 ILE   208      69.080  78.006  31.214  1.00  0.00           H  
ATOM   3334  C   ILE   208      72.724  74.548  29.820  1.00  0.00           C  
ATOM   3335  O   ILE   208      73.941  74.513  30.010  1.00  0.00           O  
ATOM   3336  N   ARG   209      71.947  73.485  30.081  1.00  0.00           N  
ATOM   3337  H   ARG   209      70.945  73.597  29.957  1.00  0.00           H  
ATOM   3338  CA  ARG   209      72.476  72.175  30.516  1.00  0.00           C  
ATOM   3339  HA  ARG   209      72.969  72.314  31.481  1.00  0.00           H  
ATOM   3340  CB  ARG   209      71.290  71.203  30.693  1.00  0.00           C  
ATOM   3341  HB2 ARG   209      70.531  71.725  31.277  1.00  0.00           H  
ATOM   3342  HB3 ARG   209      70.849  70.984  29.723  1.00  0.00           H  
ATOM   3343  CG  ARG   209      71.568  69.877  31.429  1.00  0.00           C  
ATOM   3344  HG2 ARG   209      72.061  70.098  32.375  1.00  0.00           H  
ATOM   3345  HG3 ARG   209      70.604  69.425  31.663  1.00  0.00           H  
ATOM   3346  CD  ARG   209      72.414  68.826  30.689  1.00  0.00           C  
ATOM   3347  HD2 ARG   209      73.434  69.195  30.600  1.00  0.00           H  
ATOM   3348  HD3 ARG   209      72.460  67.923  31.301  1.00  0.00           H  
ATOM   3349  NE  ARG   209      71.898  68.495  29.345  1.00  0.00           N  
ATOM   3350  HE  ARG   209      72.308  68.984  28.556  1.00  0.00           H  
ATOM   3351  CZ  ARG   209      70.984  67.601  29.015  1.00  0.00           C  
ATOM   3352  NH1 ARG   209      70.332  66.865  29.867  1.00  0.00           N  
ATOM   3353 HH11 ARG   209      70.517  66.942  30.848  1.00  0.00           H  
ATOM   3354 HH12 ARG   209      69.648  66.211  29.506  1.00  0.00           H  
ATOM   3355  NH2 ARG   209      70.693  67.432  27.765  1.00  0.00           N  
ATOM   3356 HH21 ARG   209      71.153  68.030  27.086  1.00  0.00           H  
ATOM   3357 HH22 ARG   209      69.936  66.803  27.520  1.00  0.00           H  
ATOM   3358  C   ARG   209      73.551  71.652  29.554  1.00  0.00           C  
ATOM   3359  O   ARG   209      74.621  71.222  29.984  1.00  0.00           O  
ATOM   3360  N   ASN   210      73.283  71.679  28.250  1.00  0.00           N  
ATOM   3361  H   ASN   210      72.391  72.066  27.958  1.00  0.00           H  
ATOM   3362  CA  ASN   210      74.254  71.302  27.223  1.00  0.00           C  
ATOM   3363  HA  ASN   210      74.657  70.322  27.482  1.00  0.00           H  
ATOM   3364  CB  ASN   210      73.552  71.181  25.856  1.00  0.00           C  
ATOM   3365  HB2 ASN   210      72.965  72.078  25.662  1.00  0.00           H  
ATOM   3366  HB3 ASN   210      74.314  71.109  25.081  1.00  0.00           H  
ATOM   3367  CG  ASN   210      72.650  69.964  25.723  1.00  0.00           C  
ATOM   3368  OD1 ASN   210      72.462  69.168  26.635  1.00  0.00           O  
ATOM   3369  ND2 ASN   210      72.101  69.736  24.553  1.00  0.00           N  
ATOM   3370 HD21 ASN   210      71.579  68.876  24.426  1.00  0.00           H  
ATOM   3371 HD22 ASN   210      72.228  70.390  23.800  1.00  0.00           H  
ATOM   3372  C   ASN   210      75.472  72.246  27.166  1.00  0.00           C  
ATOM   3373  O   ASN   210      76.586  71.756  27.000  1.00  0.00           O  
ATOM   3374  N   ASP   211      75.295  73.561  27.302  1.00  0.00           N  
ATOM   3375  H   ASP   211      74.340  73.898  27.386  1.00  0.00           H  
ATOM   3376  CA  ASP   211      76.360  74.571  27.368  1.00  0.00           C  
ATOM   3377  HA  ASP   211      76.920  74.556  26.432  1.00  0.00           H  
ATOM   3378  CB  ASP   211      75.775  75.983  27.554  1.00  0.00           C  
ATOM   3379  HB2 ASP   211      75.169  76.013  28.458  1.00  0.00           H  
ATOM   3380  HB3 ASP   211      76.604  76.677  27.702  1.00  0.00           H  
ATOM   3381  CG  ASP   211      74.949  76.499  26.378  1.00  0.00           C  
ATOM   3382  OD1 ASP   211      75.368  76.323  25.210  1.00  0.00           O  
ATOM   3383  OD2 ASP   211      73.947  77.207  26.603  1.00  0.00           O  
ATOM   3384  C   ASP   211      77.349  74.290  28.502  1.00  0.00           C  
ATOM   3385  O   ASP   211      78.555  74.194  28.269  1.00  0.00           O  
ATOM   3386  N   LEU   212      76.848  74.115  29.729  1.00  0.00           N  
ATOM   3387  H   LEU   212      75.842  74.209  29.857  1.00  0.00           H  
ATOM   3388  CA  LEU   212      77.688  73.816  30.888  1.00  0.00           C  
ATOM   3389  HA  LEU   212      78.414  74.624  30.992  1.00  0.00           H  
ATOM   3390  CB  LEU   212      76.805  73.793  32.150  1.00  0.00           C  
ATOM   3391  HB2 LEU   212      76.280  74.749  32.192  1.00  0.00           H  
ATOM   3392  HB3 LEU   212      76.045  73.014  32.059  1.00  0.00           H  
ATOM   3393  CG  LEU   212      77.599  73.599  33.459  1.00  0.00           C  
ATOM   3394  HG  LEU   212      78.612  73.983  33.335  1.00  0.00           H  
ATOM   3395  CD1 LEU   212      76.937  74.379  34.594  1.00  0.00           C  
ATOM   3396 HD11 LEU   212      75.927  74.008  34.749  1.00  0.00           H  
ATOM   3397 HD12 LEU   212      77.502  74.243  35.514  1.00  0.00           H  
ATOM   3398 HD13 LEU   212      76.903  75.442  34.360  1.00  0.00           H  
ATOM   3399  CD2 LEU   212      77.665  72.131  33.883  1.00  0.00           C  
ATOM   3400 HD21 LEU   212      78.190  71.544  33.134  1.00  0.00           H  
ATOM   3401 HD22 LEU   212      78.204  72.048  34.827  1.00  0.00           H  
ATOM   3402 HD23 LEU   212      76.658  71.733  34.015  1.00  0.00           H  
ATOM   3403  C   LEU   212      78.499  72.531  30.674  1.00  0.00           C  
ATOM   3404  O   LEU   212      79.709  72.510  30.904  1.00  0.00           O  
ATOM   3405  N   LEU   213      77.863  71.470  30.173  1.00  0.00           N  
ATOM   3406  H   LEU   213      76.864  71.532  30.009  1.00  0.00           H  
ATOM   3407  CA  LEU   213      78.577  70.241  29.828  1.00  0.00           C  
ATOM   3408  HA  LEU   213      79.225  69.989  30.668  1.00  0.00           H  
ATOM   3409  CB  LEU   213      77.586  69.082  29.641  1.00  0.00           C  
ATOM   3410  HB2 LEU   213      76.884  69.351  28.851  1.00  0.00           H  
ATOM   3411  HB3 LEU   213      78.149  68.205  29.318  1.00  0.00           H  
ATOM   3412  CG  LEU   213      76.789  68.709  30.910  1.00  0.00           C  
ATOM   3413  HG  LEU   213      76.196  69.561  31.238  1.00  0.00           H  
ATOM   3414  CD1 LEU   213      75.839  67.553  30.598  1.00  0.00           C  
ATOM   3415 HD11 LEU   213      76.411  66.659  30.351  1.00  0.00           H  
ATOM   3416 HD12 LEU   213      75.219  67.344  31.468  1.00  0.00           H  
ATOM   3417 HD13 LEU   213      75.199  67.813  29.757  1.00  0.00           H  
ATOM   3418  CD2 LEU   213      77.688  68.264  32.066  1.00  0.00           C  
ATOM   3419 HD21 LEU   213      78.273  69.106  32.431  1.00  0.00           H  
ATOM   3420 HD22 LEU   213      77.077  67.902  32.893  1.00  0.00           H  
ATOM   3421 HD23 LEU   213      78.359  67.470  31.738  1.00  0.00           H  
ATOM   3422  C   LEU   213      79.538  70.411  28.637  1.00  0.00           C  
ATOM   3423  O   LEU   213      80.617  69.828  28.663  1.00  0.00           O  
ATOM   3424  N   ASN   214      79.224  71.235  27.630  1.00  0.00           N  
ATOM   3425  H   ASN   214      78.324  71.703  27.653  1.00  0.00           H  
ATOM   3426  CA  ASN   214      80.189  71.608  26.583  1.00  0.00           C  
ATOM   3427  HA  ASN   214      80.551  70.704  26.090  1.00  0.00           H  
ATOM   3428  CB  ASN   214      79.539  72.532  25.531  1.00  0.00           C  
ATOM   3429  HB2 ASN   214      78.795  73.175  25.994  1.00  0.00           H  
ATOM   3430  HB3 ASN   214      80.308  73.176  25.104  1.00  0.00           H  
ATOM   3431  CG  ASN   214      78.906  71.795  24.373  1.00  0.00           C  
ATOM   3432  OD1 ASN   214      79.418  71.792  23.262  1.00  0.00           O  
ATOM   3433  ND2 ASN   214      77.776  71.169  24.570  1.00  0.00           N  
ATOM   3434 HD21 ASN   214      77.354  70.706  23.788  1.00  0.00           H  
ATOM   3435 HD22 ASN   214      77.334  71.239  25.483  1.00  0.00           H  
ATOM   3436  C   ASN   214      81.421  72.299  27.183  1.00  0.00           C  
ATOM   3437  O   ASN   214      82.547  71.931  26.853  1.00  0.00           O  
ATOM   3438  N   LYS   215      81.216  73.262  28.090  1.00  0.00           N  
ATOM   3439  H   LYS   215      80.253  73.524  28.296  1.00  0.00           H  
ATOM   3440  CA  LYS   215      82.298  73.968  28.787  1.00  0.00           C  
ATOM   3441  HA  LYS   215      82.948  74.437  28.046  1.00  0.00           H  
ATOM   3442  CB  LYS   215      81.685  75.057  29.684  1.00  0.00           C  
ATOM   3443  HB2 LYS   215      81.001  75.667  29.091  1.00  0.00           H  
ATOM   3444  HB3 LYS   215      81.111  74.582  30.479  1.00  0.00           H  
ATOM   3445  CG  LYS   215      82.744  75.977  30.308  1.00  0.00           C  
ATOM   3446  HG2 LYS   215      83.515  75.378  30.795  1.00  0.00           H  
ATOM   3447  HG3 LYS   215      83.207  76.583  29.527  1.00  0.00           H  
ATOM   3448  CD  LYS   215      82.098  76.886  31.360  1.00  0.00           C  
ATOM   3449  HD2 LYS   215      81.323  77.502  30.901  1.00  0.00           H  
ATOM   3450  HD3 LYS   215      81.643  76.256  32.125  1.00  0.00           H  
ATOM   3451  CE  LYS   215      83.156  77.785  32.004  1.00  0.00           C  
ATOM   3452  HE2 LYS   215      84.050  77.186  32.194  1.00  0.00           H  
ATOM   3453  HE3 LYS   215      83.424  78.588  31.310  1.00  0.00           H  
ATOM   3454  NZ  LYS   215      82.681  78.351  33.285  1.00  0.00           N  
ATOM   3455  HZ1 LYS   215      82.455  77.603  33.934  1.00  0.00           H  
ATOM   3456  HZ2 LYS   215      83.413  78.907  33.718  1.00  0.00           H  
ATOM   3457  HZ3 LYS   215      81.851  78.925  33.164  1.00  0.00           H  
ATOM   3458  C   LYS   215      83.172  72.990  29.573  1.00  0.00           C  
ATOM   3459  O   LYS   215      84.392  73.011  29.428  1.00  0.00           O  
ATOM   3460  N   ILE   216      82.559  72.107  30.366  1.00  0.00           N  
ATOM   3461  H   ILE   216      81.549  72.170  30.458  1.00  0.00           H  
ATOM   3462  CA  ILE   216      83.276  71.035  31.069  1.00  0.00           C  
ATOM   3463  HA  ILE   216      84.042  71.506  31.685  1.00  0.00           H  
ATOM   3464  CB  ILE   216      82.347  70.251  32.025  1.00  0.00           C  
ATOM   3465  HB  ILE   216      81.462  69.928  31.474  1.00  0.00           H  
ATOM   3466  CG2 ILE   216      83.054  68.997  32.579  1.00  0.00           C  
ATOM   3467 HG21 ILE   216      83.957  69.280  33.121  1.00  0.00           H  
ATOM   3468 HG22 ILE   216      82.394  68.454  33.253  1.00  0.00           H  
ATOM   3469 HG23 ILE   216      83.320  68.310  31.776  1.00  0.00           H  
ATOM   3470  CG1 ILE   216      81.911  71.187  33.180  1.00  0.00           C  
ATOM   3471 HG12 ILE   216      82.796  71.536  33.713  1.00  0.00           H  
ATOM   3472 HG13 ILE   216      81.411  72.060  32.764  1.00  0.00           H  
ATOM   3473  CD1 ILE   216      80.955  70.557  34.200  1.00  0.00           C  
ATOM   3474 HD11 ILE   216      81.479  69.818  34.804  1.00  0.00           H  
ATOM   3475 HD12 ILE   216      80.579  71.334  34.865  1.00  0.00           H  
ATOM   3476 HD13 ILE   216      80.118  70.086  33.686  1.00  0.00           H  
ATOM   3477  C   ILE   216      84.043  70.142  30.087  1.00  0.00           C  
ATOM   3478  O   ILE   216      85.248  69.984  30.246  1.00  0.00           O  
ATOM   3479  N   LEU   217      83.395  69.567  29.069  1.00  0.00           N  
ATOM   3480  H   LEU   217      82.399  69.733  28.959  1.00  0.00           H  
ATOM   3481  CA  LEU   217      84.073  68.688  28.108  1.00  0.00           C  
ATOM   3482  HA  LEU   217      84.535  67.873  28.667  1.00  0.00           H  
ATOM   3483  CB  LEU   217      83.061  68.074  27.117  1.00  0.00           C  
ATOM   3484  HB2 LEU   217      82.236  68.767  26.950  1.00  0.00           H  
ATOM   3485  HB3 LEU   217      83.566  67.937  26.160  1.00  0.00           H  
ATOM   3486  CG  LEU   217      82.518  66.694  27.546  1.00  0.00           C  
ATOM   3487  HG  LEU   217      83.360  66.005  27.629  1.00  0.00           H  
ATOM   3488  CD1 LEU   217      81.765  66.687  28.878  1.00  0.00           C  
ATOM   3489 HD11 LEU   217      80.899  67.344  28.822  1.00  0.00           H  
ATOM   3490 HD12 LEU   217      81.433  65.675  29.107  1.00  0.00           H  
ATOM   3491 HD13 LEU   217      82.420  67.022  29.680  1.00  0.00           H  
ATOM   3492  CD2 LEU   217      81.571  66.158  26.470  1.00  0.00           C  
ATOM   3493 HD21 LEU   217      82.094  66.089  25.517  1.00  0.00           H  
ATOM   3494 HD22 LEU   217      81.218  65.164  26.746  1.00  0.00           H  
ATOM   3495 HD23 LEU   217      80.717  66.826  26.362  1.00  0.00           H  
ATOM   3496  C   LEU   217      85.234  69.392  27.386  1.00  0.00           C  
ATOM   3497  O   LEU   217      86.308  68.805  27.287  1.00  0.00           O  
ATOM   3498  N   GLU   218      85.075  70.635  26.926  1.00  0.00           N  
ATOM   3499  H   GLU   218      84.168  71.085  27.020  1.00  0.00           H  
ATOM   3500  CA  GLU   218      86.191  71.419  26.370  1.00  0.00           C  
ATOM   3501  HA  GLU   218      86.618  70.855  25.540  1.00  0.00           H  
ATOM   3502  CB  GLU   218      85.678  72.759  25.812  1.00  0.00           C  
ATOM   3503  HB2 GLU   218      84.881  72.538  25.100  1.00  0.00           H  
ATOM   3504  HB3 GLU   218      85.244  73.356  26.615  1.00  0.00           H  
ATOM   3505  CG  GLU   218      86.753  73.573  25.066  1.00  0.00           C  
ATOM   3506  HG2 GLU   218      87.279  72.911  24.373  1.00  0.00           H  
ATOM   3507  HG3 GLU   218      86.243  74.331  24.468  1.00  0.00           H  
ATOM   3508  CD  GLU   218      87.766  74.291  25.972  1.00  0.00           C  
ATOM   3509  OE1 GLU   218      87.392  74.785  27.059  1.00  0.00           O  
ATOM   3510  OE2 GLU   218      88.959  74.410  25.591  1.00  0.00           O  
ATOM   3511  C   GLU   218      87.325  71.608  27.387  1.00  0.00           C  
ATOM   3512  O   GLU   218      88.491  71.369  27.069  1.00  0.00           O  
ATOM   3513  N   ASN   219      86.991  71.986  28.623  1.00  0.00           N  
ATOM   3514  H   ASN   219      86.014  72.179  28.829  1.00  0.00           H  
ATOM   3515  CA  ASN   219      87.969  72.111  29.701  1.00  0.00           C  
ATOM   3516  HA  ASN   219      88.780  72.760  29.362  1.00  0.00           H  
ATOM   3517  CB  ASN   219      87.303  72.741  30.941  1.00  0.00           C  
ATOM   3518  HB2 ASN   219      86.284  72.372  31.037  1.00  0.00           H  
ATOM   3519  HB3 ASN   219      87.845  72.424  31.831  1.00  0.00           H  
ATOM   3520  CG  ASN   219      87.273  74.259  30.976  1.00  0.00           C  
ATOM   3521  OD1 ASN   219      87.434  74.852  32.037  1.00  0.00           O  
ATOM   3522  ND2 ASN   219      87.128  74.954  29.874  1.00  0.00           N  
ATOM   3523 HD21 ASN   219      87.170  75.959  29.931  1.00  0.00           H  
ATOM   3524 HD22 ASN   219      87.042  74.510  28.960  1.00  0.00           H  
ATOM   3525  C   ASN   219      88.618  70.768  30.083  1.00  0.00           C  
ATOM   3526  O   ASN   219      89.716  70.787  30.637  1.00  0.00           O  
ATOM   3527  N   TYR   220      87.964  69.625  29.855  1.00  0.00           N  
ATOM   3528  H   TYR   220      87.019  69.702  29.489  1.00  0.00           H  
ATOM   3529  CA  TYR   220      88.382  68.329  30.399  1.00  0.00           C  
ATOM   3530  HA  TYR   220      89.127  68.500  31.176  1.00  0.00           H  
ATOM   3531  CB  TYR   220      87.183  67.646  31.067  1.00  0.00           C  
ATOM   3532  HB2 TYR   220      86.605  68.396  31.608  1.00  0.00           H  
ATOM   3533  HB3 TYR   220      86.532  67.219  30.303  1.00  0.00           H  
ATOM   3534  CG  TYR   220      87.578  66.576  32.063  1.00  0.00           C  
ATOM   3535  CD1 TYR   220      87.668  66.918  33.426  1.00  0.00           C  
ATOM   3536  HD1 TYR   220      87.450  67.925  33.751  1.00  0.00           H  
ATOM   3537  CE1 TYR   220      88.044  65.948  34.371  1.00  0.00           C  
ATOM   3538  HE1 TYR   220      88.120  66.195  35.419  1.00  0.00           H  
ATOM   3539  CZ  TYR   220      88.325  64.634  33.952  1.00  0.00           C  
ATOM   3540  OH  TYR   220      88.706  63.719  34.872  1.00  0.00           O  
ATOM   3541  HH  TYR   220      88.883  62.835  34.466  1.00  0.00           H  
ATOM   3542  CE2 TYR   220      88.228  64.284  32.590  1.00  0.00           C  
ATOM   3543  HE2 TYR   220      88.438  63.268  32.284  1.00  0.00           H  
ATOM   3544  CD2 TYR   220      87.860  65.259  31.642  1.00  0.00           C  
ATOM   3545  HD2 TYR   220      87.793  64.992  30.597  1.00  0.00           H  
ATOM   3546  C   TYR   220      89.025  67.397  29.365  1.00  0.00           C  
ATOM   3547  O   TYR   220      89.953  66.661  29.708  1.00  0.00           O  
ATOM   3548  N   LYS   221      88.627  67.460  28.084  1.00  0.00           N  
ATOM   3549  H   LYS   221      87.858  68.082  27.841  1.00  0.00           H  
ATOM   3550  CA  LYS   221      89.261  66.662  27.016  1.00  0.00           C  
ATOM   3551  HA  LYS   221      89.113  65.607  27.238  1.00  0.00           H  
ATOM   3552  CB  LYS   221      88.662  66.978  25.633  1.00  0.00           C  
ATOM   3553  HB2 LYS   221      88.501  68.053  25.528  1.00  0.00           H  
ATOM   3554  HB3 LYS   221      89.389  66.676  24.876  1.00  0.00           H  
ATOM   3555  CG  LYS   221      87.354  66.219  25.358  1.00  0.00           C  
ATOM   3556  HG2 LYS   221      87.491  65.168  25.614  1.00  0.00           H  
ATOM   3557  HG3 LYS   221      86.548  66.625  25.968  1.00  0.00           H  
ATOM   3558  CD  LYS   221      86.986  66.314  23.870  1.00  0.00           C  
ATOM   3559  HD2 LYS   221      86.806  67.356  23.600  1.00  0.00           H  
ATOM   3560  HD3 LYS   221      87.826  65.941  23.280  1.00  0.00           H  
ATOM   3561  CE  LYS   221      85.742  65.475  23.556  1.00  0.00           C  
ATOM   3562  HE2 LYS   221      85.849  64.491  24.019  1.00  0.00           H  
ATOM   3563  HE3 LYS   221      84.862  65.963  23.983  1.00  0.00           H  
ATOM   3564  NZ  LYS   221      85.567  65.302  22.097  1.00  0.00           N  
ATOM   3565  HZ1 LYS   221      86.350  64.802  21.685  1.00  0.00           H  
ATOM   3566  HZ2 LYS   221      84.710  64.787  21.878  1.00  0.00           H  
ATOM   3567  HZ3 LYS   221      85.490  66.189  21.612  1.00  0.00           H  
ATOM   3568  C   LYS   221      90.773  66.862  26.977  1.00  0.00           C  
ATOM   3569  O   LYS   221      91.511  65.907  26.760  1.00  0.00           O  
ATOM   3570  N   GLU   222      91.233  68.082  27.246  1.00  0.00           N  
ATOM   3571  H   GLU   222      90.552  68.816  27.381  1.00  0.00           H  
ATOM   3572  CA  GLU   222      92.657  68.435  27.276  1.00  0.00           C  
ATOM   3573  HA  GLU   222      93.216  67.699  26.696  1.00  0.00           H  
ATOM   3574  CB  GLU   222      92.863  69.806  26.604  1.00  0.00           C  
ATOM   3575  HB2 GLU   222      92.591  70.588  27.315  1.00  0.00           H  
ATOM   3576  HB3 GLU   222      93.925  69.917  26.382  1.00  0.00           H  
ATOM   3577  CG  GLU   222      92.064  70.052  25.305  1.00  0.00           C  
ATOM   3578  HG2 GLU   222      91.034  70.288  25.580  1.00  0.00           H  
ATOM   3579  HG3 GLU   222      92.475  70.938  24.822  1.00  0.00           H  
ATOM   3580  CD  GLU   222      92.046  68.896  24.288  1.00  0.00           C  
ATOM   3581  OE1 GLU   222      92.926  68.004  24.324  1.00  0.00           O  
ATOM   3582  OE2 GLU   222      91.162  68.886  23.404  1.00  0.00           O  
ATOM   3583  C   GLU   222      93.262  68.381  28.695  1.00  0.00           C  
ATOM   3584  O   GLU   222      94.314  68.967  28.957  1.00  0.00           O  
ATOM   3585  N   LYS   223      92.612  67.662  29.619  1.00  0.00           N  
ATOM   3586  H   LYS   223      91.722  67.258  29.345  1.00  0.00           H  
ATOM   3587  CA  LYS   223      93.119  67.341  30.966  1.00  0.00           C  
ATOM   3588  HA  LYS   223      94.168  67.633  31.033  1.00  0.00           H  
ATOM   3589  CB  LYS   223      92.334  68.120  32.038  1.00  0.00           C  
ATOM   3590  HB2 LYS   223      91.275  67.861  31.985  1.00  0.00           H  
ATOM   3591  HB3 LYS   223      92.711  67.827  33.020  1.00  0.00           H  
ATOM   3592  CG  LYS   223      92.504  69.640  31.876  1.00  0.00           C  
ATOM   3593  HG2 LYS   223      93.565  69.861  31.786  1.00  0.00           H  
ATOM   3594  HG3 LYS   223      92.018  69.966  30.958  1.00  0.00           H  
ATOM   3595  CD  LYS   223      91.940  70.423  33.071  1.00  0.00           C  
ATOM   3596  HD2 LYS   223      90.875  70.217  33.192  1.00  0.00           H  
ATOM   3597  HD3 LYS   223      92.457  70.091  33.973  1.00  0.00           H  
ATOM   3598  CE  LYS   223      92.180  71.931  32.899  1.00  0.00           C  
ATOM   3599  HE2 LYS   223      92.248  72.400  33.884  1.00  0.00           H  
ATOM   3600  HE3 LYS   223      93.139  72.078  32.395  1.00  0.00           H  
ATOM   3601  NZ  LYS   223      91.099  72.587  32.136  1.00  0.00           N  
ATOM   3602  HZ1 LYS   223      90.354  72.897  32.755  1.00  0.00           H  
ATOM   3603  HZ2 LYS   223      91.425  73.424  31.653  1.00  0.00           H  
ATOM   3604  HZ3 LYS   223      90.712  71.959  31.437  1.00  0.00           H  
ATOM   3605  C   LYS   223      93.097  65.835  31.256  1.00  0.00           C  
ATOM   3606  O   LYS   223      93.970  65.346  31.974  1.00  0.00           O  
ATOM   3607  N   PHE   224      92.154  65.090  30.679  1.00  0.00           N  
ATOM   3608  H   PHE   224      91.417  65.558  30.168  1.00  0.00           H  
ATOM   3609  CA  PHE   224      92.166  63.626  30.684  1.00  0.00           C  
ATOM   3610  HA  PHE   224      92.032  63.283  31.711  1.00  0.00           H  
ATOM   3611  CB  PHE   224      90.985  63.116  29.845  1.00  0.00           C  
ATOM   3612  HB2 PHE   224      90.054  63.392  30.340  1.00  0.00           H  
ATOM   3613  HB3 PHE   224      91.000  63.617  28.875  1.00  0.00           H  
ATOM   3614  CG  PHE   224      90.996  61.615  29.615  1.00  0.00           C  
ATOM   3615  CD1 PHE   224      90.594  60.740  30.641  1.00  0.00           C  
ATOM   3616  HD1 PHE   224      90.257  61.134  31.592  1.00  0.00           H  
ATOM   3617  CE1 PHE   224      90.629  59.349  30.434  1.00  0.00           C  
ATOM   3618  HE1 PHE   224      90.313  58.678  31.221  1.00  0.00           H  
ATOM   3619  CZ  PHE   224      91.062  58.829  29.203  1.00  0.00           C  
ATOM   3620  HZ  PHE   224      91.072  57.761  29.045  1.00  0.00           H  
ATOM   3621  CE2 PHE   224      91.493  59.698  28.186  1.00  0.00           C  
ATOM   3622  HE2 PHE   224      91.847  59.299  27.245  1.00  0.00           H  
ATOM   3623  CD2 PHE   224      91.464  61.089  28.394  1.00  0.00           C  
ATOM   3624  HD2 PHE   224      91.806  61.756  27.615  1.00  0.00           H  
ATOM   3625  C   PHE   224      93.491  63.047  30.152  1.00  0.00           C  
ATOM   3626  O   PHE   224      94.074  63.558  29.192  1.00  0.00           O  
ATOM   3627  N   ARG   225      93.924  61.919  30.729  1.00  0.00           N  
ATOM   3628  H   ARG   225      93.361  61.530  31.475  1.00  0.00           H  
ATOM   3629  CA  ARG   225      95.076  61.124  30.278  1.00  0.00           C  
ATOM   3630  HA  ARG   225      95.100  61.163  29.189  1.00  0.00           H  
ATOM   3631  CB  ARG   225      96.403  61.714  30.793  1.00  0.00           C  
ATOM   3632  HB2 ARG   225      97.204  61.032  30.502  1.00  0.00           H  
ATOM   3633  HB3 ARG   225      96.583  62.665  30.289  1.00  0.00           H  
ATOM   3634  CG  ARG   225      96.447  61.957  32.314  1.00  0.00           C  
ATOM   3635  HG2 ARG   225      95.805  62.804  32.558  1.00  0.00           H  
ATOM   3636  HG3 ARG   225      96.056  61.082  32.830  1.00  0.00           H  
ATOM   3637  CD  ARG   225      97.867  62.256  32.835  1.00  0.00           C  
ATOM   3638  HD2 ARG   225      98.247  63.147  32.332  1.00  0.00           H  
ATOM   3639  HD3 ARG   225      97.812  62.472  33.902  1.00  0.00           H  
ATOM   3640  NE  ARG   225      98.797  61.130  32.615  1.00  0.00           N  
ATOM   3641  HE  ARG   225      99.515  61.247  31.921  1.00  0.00           H  
ATOM   3642  CZ  ARG   225      98.705  59.931  33.161  1.00  0.00           C  
ATOM   3643  NH1 ARG   225      97.912  59.665  34.155  1.00  0.00           N  
ATOM   3644 HH11 ARG   225      97.476  60.403  34.672  1.00  0.00           H  
ATOM   3645 HH12 ARG   225      97.780  58.678  34.383  1.00  0.00           H  
ATOM   3646  NH2 ARG   225      99.366  58.925  32.687  1.00  0.00           N  
ATOM   3647 HH21 ARG   225      99.938  58.973  31.866  1.00  0.00           H  
ATOM   3648 HH22 ARG   225      99.166  58.018  33.103  1.00  0.00           H  
ATOM   3649  C   ARG   225      94.881  59.654  30.652  1.00  0.00           C  
ATOM   3650  O   ARG   225      94.371  59.344  31.724  1.00  0.00           O  
ATOM   3651  N   SER   226      95.248  58.750  29.750  1.00  0.00           N  
ATOM   3652  H   SER   226      95.714  59.106  28.927  1.00  0.00           H  
ATOM   3653  CA  SER   226      94.512  57.499  29.502  1.00  0.00           C  
ATOM   3654  HA  SER   226      93.467  57.760  29.351  1.00  0.00           H  
ATOM   3655  CB  SER   226      95.015  56.892  28.192  1.00  0.00           C  
ATOM   3656  HB2 SER   226      96.020  56.494  28.339  1.00  0.00           H  
ATOM   3657  HB3 SER   226      94.348  56.082  27.896  1.00  0.00           H  
ATOM   3658  OG  SER   226      95.042  57.889  27.183  1.00  0.00           O  
ATOM   3659  HG  SER   226      94.776  57.491  26.342  1.00  0.00           H  
ATOM   3660  C   SER   226      94.524  56.421  30.595  1.00  0.00           C  
ATOM   3661  O   SER   226      93.813  55.422  30.460  1.00  0.00           O  
ATOM   3662  N   ASP   227      95.295  56.585  31.669  1.00  0.00           N  
ATOM   3663  H   ASP   227      95.868  57.415  31.718  1.00  0.00           H  
ATOM   3664  CA  ASP   227      95.265  55.710  32.853  1.00  0.00           C  
ATOM   3665  HA  ASP   227      94.492  54.952  32.727  1.00  0.00           H  
ATOM   3666  CB  ASP   227      96.605  54.969  32.974  1.00  0.00           C  
ATOM   3667  HB2 ASP   227      96.563  54.295  33.831  1.00  0.00           H  
ATOM   3668  HB3 ASP   227      96.745  54.358  32.081  1.00  0.00           H  
ATOM   3669  CG  ASP   227      97.808  55.898  33.136  1.00  0.00           C  
ATOM   3670  OD1 ASP   227      98.912  55.556  32.654  1.00  0.00           O  
ATOM   3671  OD2 ASP   227      97.688  56.987  33.732  1.00  0.00           O  
ATOM   3672  C   ASP   227      94.914  56.461  34.155  1.00  0.00           C  
ATOM   3673  O   ASP   227      94.817  55.842  35.215  1.00  0.00           O  
ATOM   3674  N   SER   228      94.630  57.767  34.091  1.00  0.00           N  
ATOM   3675  H   SER   228      94.633  58.217  33.181  1.00  0.00           H  
ATOM   3676  CA  SER   228      94.121  58.546  35.224  1.00  0.00           C  
ATOM   3677  HA  SER   228      94.611  58.232  36.144  1.00  0.00           H  
ATOM   3678  CB  SER   228      94.393  60.042  35.019  1.00  0.00           C  
ATOM   3679  HB2 SER   228      95.464  60.225  35.099  1.00  0.00           H  
ATOM   3680  HB3 SER   228      94.051  60.345  34.029  1.00  0.00           H  
ATOM   3681  OG  SER   228      93.718  60.824  35.986  1.00  0.00           O  
ATOM   3682  HG  SER   228      92.772  60.802  35.749  1.00  0.00           H  
ATOM   3683  C   SER   228      92.628  58.280  35.360  1.00  0.00           C  
ATOM   3684  O   SER   228      91.814  59.116  34.986  1.00  0.00           O  
ATOM   3685  N   ILE   229      92.271  57.086  35.833  1.00  0.00           N  
ATOM   3686  H   ILE   229      93.006  56.424  36.050  1.00  0.00           H  
ATOM   3687  CA  ILE   229      90.877  56.652  35.920  1.00  0.00           C  
ATOM   3688  HA  ILE   229      90.264  57.340  35.343  1.00  0.00           H  
ATOM   3689  CB  ILE   229      90.673  55.253  35.302  1.00  0.00           C  
ATOM   3690  HB  ILE   229      91.131  54.514  35.962  1.00  0.00           H  
ATOM   3691  CG2 ILE   229      89.171  54.937  35.210  1.00  0.00           C  
ATOM   3692 HG21 ILE   229      88.649  55.697  34.628  1.00  0.00           H  
ATOM   3693 HG22 ILE   229      89.016  53.965  34.740  1.00  0.00           H  
ATOM   3694 HG23 ILE   229      88.742  54.905  36.207  1.00  0.00           H  
ATOM   3695  CG1 ILE   229      91.331  55.089  33.915  1.00  0.00           C  
ATOM   3696 HG12 ILE   229      92.413  55.103  34.034  1.00  0.00           H  
ATOM   3697 HG13 ILE   229      91.068  54.103  33.538  1.00  0.00           H  
ATOM   3698  CD1 ILE   229      90.947  56.139  32.860  1.00  0.00           C  
ATOM   3699 HD11 ILE   229      91.222  57.137  33.193  1.00  0.00           H  
ATOM   3700 HD12 ILE   229      91.492  55.943  31.939  1.00  0.00           H  
ATOM   3701 HD13 ILE   229      89.877  56.100  32.656  1.00  0.00           H  
ATOM   3702  C   ILE   229      90.399  56.746  37.365  1.00  0.00           C  
ATOM   3703  O   ILE   229      90.650  55.858  38.186  1.00  0.00           O  
ATOM   3704  N   THR   230      89.732  57.851  37.685  1.00  0.00           N  
ATOM   3705  H   THR   230      89.695  58.607  36.997  1.00  0.00           H  
ATOM   3706  CA  THR   230      89.238  58.152  39.035  1.00  0.00           C  
ATOM   3707  HA  THR   230      89.150  57.222  39.594  1.00  0.00           H  
ATOM   3708  CB  THR   230      90.236  59.043  39.795  1.00  0.00           C  
ATOM   3709  HB  THR   230      89.742  59.438  40.678  1.00  0.00           H  
ATOM   3710  CG2 THR   230      91.462  58.265  40.258  1.00  0.00           C  
ATOM   3711 HG21 THR   230      92.061  57.957  39.401  1.00  0.00           H  
ATOM   3712 HG22 THR   230      92.067  58.893  40.911  1.00  0.00           H  
ATOM   3713 HG23 THR   230      91.136  57.393  40.820  1.00  0.00           H  
ATOM   3714  OG1 THR   230      90.711  60.119  39.015  1.00  0.00           O  
ATOM   3715  HG1 THR   230      89.993  60.780  38.979  1.00  0.00           H  
ATOM   3716  C   THR   230      87.834  58.764  39.052  1.00  0.00           C  
ATOM   3717  O   THR   230      87.342  59.102  40.131  1.00  0.00           O  
ATOM   3718  N   ASN   231      87.144  58.818  37.905  1.00  0.00           N  
ATOM   3719  H   ASN   231      87.628  58.580  37.049  1.00  0.00           H  
ATOM   3720  CA  ASN   231      85.764  59.293  37.776  1.00  0.00           C  
ATOM   3721  HA  ASN   231      85.189  58.907  38.617  1.00  0.00           H  
ATOM   3722  CB  ASN   231      85.758  60.825  37.845  1.00  0.00           C  
ATOM   3723  HB2 ASN   231      84.746  61.200  37.780  1.00  0.00           H  
ATOM   3724  HB3 ASN   231      86.147  61.141  38.801  1.00  0.00           H  
ATOM   3725  CG  ASN   231      86.544  61.475  36.733  1.00  0.00           C  
ATOM   3726  OD1 ASN   231      86.209  61.364  35.566  1.00  0.00           O  
ATOM   3727  ND2 ASN   231      87.583  62.189  37.075  1.00  0.00           N  
ATOM   3728 HD21 ASN   231      88.124  62.582  36.316  1.00  0.00           H  
ATOM   3729 HD22 ASN   231      87.985  62.102  37.995  1.00  0.00           H  
ATOM   3730  C   ASN   231      85.057  58.794  36.501  1.00  0.00           C  
ATOM   3731  O   ASN   231      85.622  58.057  35.685  1.00  0.00           O  
ATOM   3732  N   MET   232      83.779  59.159  36.354  1.00  0.00           N  
ATOM   3733  H   MET   232      83.354  59.741  37.069  1.00  0.00           H  
ATOM   3734  CA  MET   232      82.974  58.730  35.211  1.00  0.00           C  
ATOM   3735  HA  MET   232      83.055  57.642  35.157  1.00  0.00           H  
ATOM   3736  CB  MET   232      81.494  59.076  35.420  1.00  0.00           C  
ATOM   3737  HB2 MET   232      81.207  58.851  36.445  1.00  0.00           H  
ATOM   3738  HB3 MET   232      81.326  60.139  35.242  1.00  0.00           H  
ATOM   3739  CG  MET   232      80.644  58.249  34.448  1.00  0.00           C  
ATOM   3740  HG2 MET   232      80.822  58.613  33.436  1.00  0.00           H  
ATOM   3741  HG3 MET   232      80.968  57.208  34.490  1.00  0.00           H  
ATOM   3742  SD  MET   232      78.862  58.278  34.748  1.00  0.00           S  
ATOM   3743  CE  MET   232      78.775  57.411  36.341  1.00  0.00           C  
ATOM   3744  HE1 MET   232      79.182  58.042  37.130  1.00  0.00           H  
ATOM   3745  HE2 MET   232      77.736  57.180  36.573  1.00  0.00           H  
ATOM   3746  HE3 MET   232      79.346  56.484  36.290  1.00  0.00           H  
ATOM   3747  C   MET   232      83.461  59.273  33.864  1.00  0.00           C  
ATOM   3748  O   MET   232      83.481  58.523  32.889  1.00  0.00           O  
ATOM   3749  N   LEU   233      83.851  60.548  33.771  1.00  0.00           N  
ATOM   3750  H   LEU   233      83.877  61.140  34.598  1.00  0.00           H  
ATOM   3751  CA  LEU   233      84.313  61.101  32.497  1.00  0.00           C  
ATOM   3752  HA  LEU   233      83.579  60.808  31.748  1.00  0.00           H  
ATOM   3753  CB  LEU   233      84.329  62.637  32.556  1.00  0.00           C  
ATOM   3754  HB2 LEU   233      83.340  62.972  32.871  1.00  0.00           H  
ATOM   3755  HB3 LEU   233      85.051  62.950  33.312  1.00  0.00           H  
ATOM   3756  CG  LEU   233      84.681  63.323  31.220  1.00  0.00           C  
ATOM   3757  HG  LEU   233      85.717  63.106  30.961  1.00  0.00           H  
ATOM   3758  CD1 LEU   233      83.776  62.892  30.059  1.00  0.00           C  
ATOM   3759 HD11 LEU   233      82.730  63.036  30.326  1.00  0.00           H  
ATOM   3760 HD12 LEU   233      84.012  63.480  29.173  1.00  0.00           H  
ATOM   3761 HD13 LEU   233      83.951  61.844  29.821  1.00  0.00           H  
ATOM   3762  CD2 LEU   233      84.513  64.838  31.359  1.00  0.00           C  
ATOM   3763 HD21 LEU   233      85.111  65.194  32.197  1.00  0.00           H  
ATOM   3764 HD22 LEU   233      84.857  65.331  30.451  1.00  0.00           H  
ATOM   3765 HD23 LEU   233      83.469  65.090  31.535  1.00  0.00           H  
ATOM   3766  C   LEU   233      85.643  60.477  32.053  1.00  0.00           C  
ATOM   3767  O   LEU   233      85.772  60.123  30.882  1.00  0.00           O  
ATOM   3768  N   ASP   234      86.575  60.230  32.980  1.00  0.00           N  
ATOM   3769  H   ASP   234      86.432  60.595  33.920  1.00  0.00           H  
ATOM   3770  CA  ASP   234      87.745  59.379  32.720  1.00  0.00           C  
ATOM   3771  HA  ASP   234      88.380  59.883  31.996  1.00  0.00           H  
ATOM   3772  CB  ASP   234      88.563  59.091  33.990  1.00  0.00           C  
ATOM   3773  HB2 ASP   234      87.965  58.488  34.674  1.00  0.00           H  
ATOM   3774  HB3 ASP   234      89.417  58.491  33.688  1.00  0.00           H  
ATOM   3775  CG  ASP   234      89.098  60.289  34.762  1.00  0.00           C  
ATOM   3776  OD1 ASP   234      89.333  61.365  34.163  1.00  0.00           O  
ATOM   3777  OD2 ASP   234      89.306  60.119  35.988  1.00  0.00           O  
ATOM   3778  C   ASP   234      87.338  58.021  32.135  1.00  0.00           C  
ATOM   3779  O   ASP   234      87.858  57.586  31.108  1.00  0.00           O  
ATOM   3780  N   THR   235      86.401  57.346  32.806  1.00  0.00           N  
ATOM   3781  H   THR   235      86.032  57.777  33.646  1.00  0.00           H  
ATOM   3782  CA  THR   235      85.891  56.027  32.413  1.00  0.00           C  
ATOM   3783  HA  THR   235      86.721  55.322  32.415  1.00  0.00           H  
ATOM   3784  CB  THR   235      84.841  55.525  33.420  1.00  0.00           C  
ATOM   3785  HB  THR   235      83.979  56.189  33.423  1.00  0.00           H  
ATOM   3786  CG2 THR   235      84.361  54.107  33.112  1.00  0.00           C  
ATOM   3787 HG21 THR   235      85.212  53.428  33.068  1.00  0.00           H  
ATOM   3788 HG22 THR   235      83.681  53.779  33.899  1.00  0.00           H  
ATOM   3789 HG23 THR   235      83.829  54.089  32.162  1.00  0.00           H  
ATOM   3790  OG1 THR   235      85.399  55.499  34.712  1.00  0.00           O  
ATOM   3791  HG1 THR   235      85.487  56.413  35.032  1.00  0.00           H  
ATOM   3792  C   THR   235      85.323  56.050  30.995  1.00  0.00           C  
ATOM   3793  O   THR   235      85.721  55.253  30.146  1.00  0.00           O  
ATOM   3794  N   LEU   236      84.404  56.978  30.714  1.00  0.00           N  
ATOM   3795  H   LEU   236      84.135  57.622  31.454  1.00  0.00           H  
ATOM   3796  CA  LEU   236      83.795  57.138  29.394  1.00  0.00           C  
ATOM   3797  HA  LEU   236      83.394  56.174  29.085  1.00  0.00           H  
ATOM   3798  CB  LEU   236      82.634  58.147  29.483  1.00  0.00           C  
ATOM   3799  HB2 LEU   236      83.024  59.084  29.887  1.00  0.00           H  
ATOM   3800  HB3 LEU   236      82.277  58.343  28.475  1.00  0.00           H  
ATOM   3801  CG  LEU   236      81.437  57.689  30.344  1.00  0.00           C  
ATOM   3802  HG  LEU   236      81.779  57.414  31.340  1.00  0.00           H  
ATOM   3803  CD1 LEU   236      80.424  58.827  30.484  1.00  0.00           C  
ATOM   3804 HD11 LEU   236      79.999  59.077  29.513  1.00  0.00           H  
ATOM   3805 HD12 LEU   236      79.624  58.523  31.159  1.00  0.00           H  
ATOM   3806 HD13 LEU   236      80.917  59.702  30.906  1.00  0.00           H  
ATOM   3807  CD2 LEU   236      80.704  56.490  29.738  1.00  0.00           C  
ATOM   3808 HD21 LEU   236      81.358  55.621  29.735  1.00  0.00           H  
ATOM   3809 HD22 LEU   236      79.827  56.251  30.339  1.00  0.00           H  
ATOM   3810 HD23 LEU   236      80.387  56.712  28.719  1.00  0.00           H  
ATOM   3811  C   LEU   236      84.819  57.527  28.313  1.00  0.00           C  
ATOM   3812  O   LEU   236      84.785  56.963  27.218  1.00  0.00           O  
ATOM   3813  N   MET   237      85.755  58.440  28.598  1.00  0.00           N  
ATOM   3814  H   MET   237      85.754  58.883  29.514  1.00  0.00           H  
ATOM   3815  CA  MET   237      86.840  58.764  27.664  1.00  0.00           C  
ATOM   3816  HA  MET   237      86.393  59.012  26.701  1.00  0.00           H  
ATOM   3817  CB  MET   237      87.641  59.987  28.139  1.00  0.00           C  
ATOM   3818  HB2 MET   237      87.923  59.873  29.187  1.00  0.00           H  
ATOM   3819  HB3 MET   237      88.552  60.041  27.546  1.00  0.00           H  
ATOM   3820  CG  MET   237      86.851  61.290  27.949  1.00  0.00           C  
ATOM   3821  HG2 MET   237      86.392  61.283  26.960  1.00  0.00           H  
ATOM   3822  HG3 MET   237      86.049  61.317  28.685  1.00  0.00           H  
ATOM   3823  SD  MET   237      87.814  62.825  28.099  1.00  0.00           S  
ATOM   3824  CE  MET   237      88.850  62.726  26.610  1.00  0.00           C  
ATOM   3825  HE1 MET   237      88.219  62.724  25.722  1.00  0.00           H  
ATOM   3826  HE2 MET   237      89.524  63.582  26.573  1.00  0.00           H  
ATOM   3827  HE3 MET   237      89.450  61.818  26.630  1.00  0.00           H  
ATOM   3828  C   MET   237      87.765  57.569  27.397  1.00  0.00           C  
ATOM   3829  O   MET   237      88.059  57.271  26.238  1.00  0.00           O  
ATOM   3830  N   GLN   238      88.188  56.838  28.432  1.00  0.00           N  
ATOM   3831  H   GLN   238      87.935  57.125  29.377  1.00  0.00           H  
ATOM   3832  CA  GLN   238      88.952  55.601  28.256  1.00  0.00           C  
ATOM   3833  HA  GLN   238      89.857  55.844  27.700  1.00  0.00           H  
ATOM   3834  CB  GLN   238      89.369  55.024  29.616  1.00  0.00           C  
ATOM   3835  HB2 GLN   238      89.984  55.758  30.134  1.00  0.00           H  
ATOM   3836  HB3 GLN   238      88.483  54.817  30.219  1.00  0.00           H  
ATOM   3837  CG  GLN   238      90.172  53.727  29.430  1.00  0.00           C  
ATOM   3838  HG2 GLN   238      89.554  52.966  28.954  1.00  0.00           H  
ATOM   3839  HG3 GLN   238      91.031  53.922  28.787  1.00  0.00           H  
ATOM   3840  CD  GLN   238      90.655  53.148  30.746  1.00  0.00           C  
ATOM   3841  OE1 GLN   238      89.940  52.437  31.438  1.00  0.00           O  
ATOM   3842  NE2 GLN   238      91.883  53.410  31.126  1.00  0.00           N  
ATOM   3843 HE21 GLN   238      92.234  52.922  31.933  1.00  0.00           H  
ATOM   3844 HE22 GLN   238      92.442  54.098  30.638  1.00  0.00           H  
ATOM   3845  C   GLN   238      88.182  54.569  27.425  1.00  0.00           C  
ATOM   3846  O   GLN   238      88.754  53.974  26.508  1.00  0.00           O  
ATOM   3847  N   ALA   239      86.898  54.364  27.724  1.00  0.00           N  
ATOM   3848  H   ALA   239      86.499  54.836  28.532  1.00  0.00           H  
ATOM   3849  CA  ALA   239      86.032  53.497  26.940  1.00  0.00           C  
ATOM   3850  HA  ALA   239      86.459  52.493  26.954  1.00  0.00           H  
ATOM   3851  CB  ALA   239      84.655  53.425  27.610  1.00  0.00           C  
ATOM   3852  HB1 ALA   239      84.168  54.400  27.583  1.00  0.00           H  
ATOM   3853  HB2 ALA   239      84.035  52.693  27.094  1.00  0.00           H  
ATOM   3854  HB3 ALA   239      84.767  53.111  28.649  1.00  0.00           H  
ATOM   3855  C   ALA   239      85.984  53.943  25.467  1.00  0.00           C  
ATOM   3856  O   ALA   239      86.268  53.138  24.586  1.00  0.00           O  
ATOM   3857  N   LYS   240      85.750  55.230  25.171  1.00  0.00           N  
ATOM   3858  H   LYS   240      85.520  55.864  25.936  1.00  0.00           H  
ATOM   3859  CA  LYS   240      85.771  55.763  23.792  1.00  0.00           C  
ATOM   3860  HA  LYS   240      85.051  55.190  23.204  1.00  0.00           H  
ATOM   3861  CB  LYS   240      85.337  57.242  23.818  1.00  0.00           C  
ATOM   3862  HB2 LYS   240      84.355  57.307  24.291  1.00  0.00           H  
ATOM   3863  HB3 LYS   240      86.036  57.802  24.440  1.00  0.00           H  
ATOM   3864  CG  LYS   240      85.257  57.937  22.444  1.00  0.00           C  
ATOM   3865  HG2 LYS   240      84.905  58.958  22.606  1.00  0.00           H  
ATOM   3866  HG3 LYS   240      86.254  57.992  22.006  1.00  0.00           H  
ATOM   3867  CD  LYS   240      84.301  57.241  21.462  1.00  0.00           C  
ATOM   3868  HD2 LYS   240      84.691  56.262  21.181  1.00  0.00           H  
ATOM   3869  HD3 LYS   240      83.354  57.086  21.962  1.00  0.00           H  
ATOM   3870  CE  LYS   240      84.023  58.069  20.202  1.00  0.00           C  
ATOM   3871  HE2 LYS   240      83.232  57.578  19.629  1.00  0.00           H  
ATOM   3872  HE3 LYS   240      83.661  59.057  20.503  1.00  0.00           H  
ATOM   3873  NZ  LYS   240      85.232  58.214  19.364  1.00  0.00           N  
ATOM   3874  HZ1 LYS   240      85.666  57.314  19.169  1.00  0.00           H  
ATOM   3875  HZ2 LYS   240      85.031  58.688  18.487  1.00  0.00           H  
ATOM   3876  HZ3 LYS   240      85.911  58.807  19.829  1.00  0.00           H  
ATOM   3877  C   LYS   240      87.128  55.570  23.098  1.00  0.00           C  
ATOM   3878  O   LYS   240      87.179  55.422  21.876  1.00  0.00           O  
ATOM   3879  N   MET   241      88.220  55.536  23.862  1.00  0.00           N  
ATOM   3880  H   MET   241      88.104  55.752  24.846  1.00  0.00           H  
ATOM   3881  CA  MET   241      89.573  55.234  23.377  1.00  0.00           C  
ATOM   3882  HA  MET   241      89.699  55.732  22.414  1.00  0.00           H  
ATOM   3883  CB  MET   241      90.594  55.842  24.359  1.00  0.00           C  
ATOM   3884  HB2 MET   241      90.224  56.798  24.732  1.00  0.00           H  
ATOM   3885  HB3 MET   241      90.723  55.171  25.207  1.00  0.00           H  
ATOM   3886  CG  MET   241      91.950  56.102  23.694  1.00  0.00           C  
ATOM   3887  HG2 MET   241      92.249  55.217  23.141  1.00  0.00           H  
ATOM   3888  HG3 MET   241      91.826  56.915  22.978  1.00  0.00           H  
ATOM   3889  SD  MET   241      93.313  56.526  24.814  1.00  0.00           S  
ATOM   3890  CE  MET   241      93.725  54.863  25.399  1.00  0.00           C  
ATOM   3891  HE1 MET   241      93.872  54.197  24.548  1.00  0.00           H  
ATOM   3892  HE2 MET   241      94.645  54.891  25.982  1.00  0.00           H  
ATOM   3893  HE3 MET   241      92.918  54.482  26.021  1.00  0.00           H  
ATOM   3894  C   MET   241      89.834  53.726  23.135  1.00  0.00           C  
ATOM   3895  O   MET   241      90.883  53.361  22.603  1.00  0.00           O  
ATOM   3896  N   ASN   242      88.910  52.831  23.508  1.00  0.00           N  
ATOM   3897  H   ASN   242      88.071  53.171  23.967  1.00  0.00           H  
ATOM   3898  CA  ASN   242      89.091  51.372  23.423  1.00  0.00           C  
ATOM   3899  HA  ASN   242      89.859  51.136  22.683  1.00  0.00           H  
ATOM   3900  CB  ASN   242      89.560  50.856  24.802  1.00  0.00           C  
ATOM   3901  HB2 ASN   242      88.838  51.148  25.564  1.00  0.00           H  
ATOM   3902  HB3 ASN   242      89.594  49.767  24.782  1.00  0.00           H  
ATOM   3903  CG  ASN   242      90.941  51.325  25.216  1.00  0.00           C  
ATOM   3904  OD1 ASN   242      91.952  50.697  24.925  1.00  0.00           O  
ATOM   3905  ND2 ASN   242      91.038  52.405  25.953  1.00  0.00           N  
ATOM   3906 HD21 ASN   242      91.958  52.672  26.256  1.00  0.00           H  
ATOM   3907 HD22 ASN   242      90.199  52.931  26.182  1.00  0.00           H  
ATOM   3908  C   ASN   242      87.820  50.598  22.998  1.00  0.00           C  
ATOM   3909  O   ASN   242      87.827  49.366  23.019  1.00  0.00           O  
ATOM   3910  N   SER   243      86.724  51.268  22.632  1.00  0.00           N  
ATOM   3911  H   SER   243      86.744  52.279  22.649  1.00  0.00           H  
ATOM   3912  CA  SER   243      85.399  50.654  22.479  1.00  0.00           C  
ATOM   3913  HA  SER   243      85.516  49.736  21.902  1.00  0.00           H  
ATOM   3914  CB  SER   243      84.857  50.281  23.869  1.00  0.00           C  
ATOM   3915  HB2 SER   243      85.627  49.743  24.422  1.00  0.00           H  
ATOM   3916  HB3 SER   243      84.630  51.194  24.419  1.00  0.00           H  
ATOM   3917  OG  SER   243      83.691  49.475  23.819  1.00  0.00           O  
ATOM   3918  HG  SER   243      83.842  48.690  23.254  1.00  0.00           H  
ATOM   3919  C   SER   243      84.428  51.563  21.707  1.00  0.00           C  
ATOM   3920  O   SER   243      84.701  52.742  21.481  1.00  0.00           O  
ATOM   3921  N   ASP   244      83.330  50.966  21.245  1.00  0.00           N  
ATOM   3922  H   ASP   244      83.179  50.008  21.538  1.00  0.00           H  
ATOM   3923  CA  ASP   244      82.407  51.419  20.203  1.00  0.00           C  
ATOM   3924  HA  ASP   244      82.803  50.997  19.285  1.00  0.00           H  
ATOM   3925  CB  ASP   244      81.021  50.774  20.378  1.00  0.00           C  
ATOM   3926  HB2 ASP   244      80.598  51.114  21.323  1.00  0.00           H  
ATOM   3927  HB3 ASP   244      80.378  51.124  19.569  1.00  0.00           H  
ATOM   3928  CG  ASP   244      81.018  49.238  20.373  1.00  0.00           C  
ATOM   3929  OD1 ASP   244      82.027  48.600  20.744  1.00  0.00           O  
ATOM   3930  OD2 ASP   244      79.986  48.642  19.986  1.00  0.00           O  
ATOM   3931  C   ASP   244      82.293  52.934  19.964  1.00  0.00           C  
ATOM   3932  O   ASP   244      81.537  53.650  20.633  1.00  0.00           O  
ATOM   3933  N   SER   245      82.907  53.398  18.871  1.00  0.00           N  
ATOM   3934  H   SER   245      83.476  52.757  18.329  1.00  0.00           H  
ATOM   3935  CA  SER   245      82.815  54.784  18.398  1.00  0.00           C  
ATOM   3936  HA  SER   245      83.151  55.439  19.200  1.00  0.00           H  
ATOM   3937  CB  SER   245      83.725  55.002  17.179  1.00  0.00           C  
ATOM   3938  HB2 SER   245      83.279  54.511  16.312  1.00  0.00           H  
ATOM   3939  HB3 SER   245      83.798  56.070  16.968  1.00  0.00           H  
ATOM   3940  OG  SER   245      85.028  54.467  17.369  1.00  0.00           O  
ATOM   3941  HG  SER   245      85.458  54.882  18.146  1.00  0.00           H  
ATOM   3942  C   SER   245      81.380  55.191  18.031  1.00  0.00           C  
ATOM   3943  O   SER   245      81.062  56.380  18.002  1.00  0.00           O  
ATOM   3944  N   GLU   246      80.500  54.222  17.760  1.00  0.00           N  
ATOM   3945  H   GLU   246      80.849  53.273  17.747  1.00  0.00           H  
ATOM   3946  CA  GLU   246      79.072  54.438  17.490  1.00  0.00           C  
ATOM   3947  HA  GLU   246      78.964  55.397  16.995  1.00  0.00           H  
ATOM   3948  CB  GLU   246      78.565  53.335  16.545  1.00  0.00           C  
ATOM   3949  HB2 GLU   246      79.377  52.994  15.900  1.00  0.00           H  
ATOM   3950  HB3 GLU   246      78.242  52.481  17.143  1.00  0.00           H  
ATOM   3951  CG  GLU   246      77.406  53.793  15.649  1.00  0.00           C  
ATOM   3952  HG2 GLU   246      76.906  52.903  15.258  1.00  0.00           H  
ATOM   3953  HG3 GLU   246      76.671  54.356  16.224  1.00  0.00           H  
ATOM   3954  CD  GLU   246      77.911  54.636  14.474  1.00  0.00           C  
ATOM   3955  OE1 GLU   246      78.572  55.686  14.673  1.00  0.00           O  
ATOM   3956  OE2 GLU   246      77.731  54.205  13.310  1.00  0.00           O  
ATOM   3957  C   GLU   246      78.184  54.526  18.743  1.00  0.00           C  
ATOM   3958  O   GLU   246      77.051  54.998  18.664  1.00  0.00           O  
ATOM   3959  N   LEU   247      78.678  54.094  19.906  1.00  0.00           N  
ATOM   3960  H   LEU   247      79.631  53.747  19.932  1.00  0.00           H  
ATOM   3961  CA  LEU   247      77.905  54.116  21.153  1.00  0.00           C  
ATOM   3962  HA  LEU   247      76.873  54.396  20.939  1.00  0.00           H  
ATOM   3963  CB  LEU   247      77.890  52.711  21.785  1.00  0.00           C  
ATOM   3964  HB2 LEU   247      78.906  52.479  22.101  1.00  0.00           H  
ATOM   3965  HB3 LEU   247      77.264  52.748  22.677  1.00  0.00           H  
ATOM   3966  CG  LEU   247      77.395  51.557  20.884  1.00  0.00           C  
ATOM   3967  HG  LEU   247      78.054  51.457  20.024  1.00  0.00           H  
ATOM   3968  CD1 LEU   247      77.418  50.243  21.665  1.00  0.00           C  
ATOM   3969 HD11 LEU   247      76.766  50.302  22.536  1.00  0.00           H  
ATOM   3970 HD12 LEU   247      77.099  49.426  21.018  1.00  0.00           H  
ATOM   3971 HD13 LEU   247      78.437  50.032  21.985  1.00  0.00           H  
ATOM   3972  CD2 LEU   247      75.968  51.760  20.378  1.00  0.00           C  
ATOM   3973 HD21 LEU   247      75.931  52.637  19.734  1.00  0.00           H  
ATOM   3974 HD22 LEU   247      75.662  50.896  19.789  1.00  0.00           H  
ATOM   3975 HD23 LEU   247      75.287  51.885  21.218  1.00  0.00           H  
ATOM   3976  C   LEU   247      78.435  55.159  22.147  1.00  0.00           C  
ATOM   3977  O   LEU   247      77.664  55.688  22.943  1.00  0.00           O  
ATOM   3978  N   LEU   248      79.731  55.475  22.103  1.00  0.00           N  
ATOM   3979  H   LEU   248      80.310  54.960  21.446  1.00  0.00           H  
ATOM   3980  CA  LEU   248      80.432  56.265  23.123  1.00  0.00           C  
ATOM   3981  HA  LEU   248      79.787  56.387  23.992  1.00  0.00           H  
ATOM   3982  CB  LEU   248      81.675  55.465  23.564  1.00  0.00           C  
ATOM   3983  HB2 LEU   248      82.303  55.295  22.690  1.00  0.00           H  
ATOM   3984  HB3 LEU   248      82.243  56.061  24.279  1.00  0.00           H  
ATOM   3985  CG  LEU   248      81.392  54.094  24.203  1.00  0.00           C  
ATOM   3986  HG  LEU   248      80.849  53.456  23.507  1.00  0.00           H  
ATOM   3987  CD1 LEU   248      82.718  53.426  24.539  1.00  0.00           C  
ATOM   3988 HD11 LEU   248      83.248  54.038  25.263  1.00  0.00           H  
ATOM   3989 HD12 LEU   248      82.547  52.433  24.952  1.00  0.00           H  
ATOM   3990 HD13 LEU   248      83.319  53.329  23.636  1.00  0.00           H  
ATOM   3991  CD2 LEU   248      80.595  54.226  25.500  1.00  0.00           C  
ATOM   3992 HD21 LEU   248      79.569  54.495  25.268  1.00  0.00           H  
ATOM   3993 HD22 LEU   248      80.584  53.274  26.025  1.00  0.00           H  
ATOM   3994 HD23 LEU   248      81.043  54.979  26.148  1.00  0.00           H  
ATOM   3995  C   LEU   248      80.802  57.698  22.682  1.00  0.00           C  
ATOM   3996  O   LEU   248      81.685  58.312  23.271  1.00  0.00           O  
ATOM   3997  N   SER   249      80.205  58.232  21.615  1.00  0.00           N  
ATOM   3998  H   SER   249      79.454  57.726  21.172  1.00  0.00           H  
ATOM   3999  CA  SER   249      80.543  59.566  21.093  1.00  0.00           C  
ATOM   4000  HA  SER   249      81.627  59.614  20.989  1.00  0.00           H  
ATOM   4001  CB  SER   249      79.947  59.720  19.695  1.00  0.00           C  
ATOM   4002  HB2 SER   249      80.295  60.658  19.270  1.00  0.00           H  
ATOM   4003  HB3 SER   249      80.304  58.906  19.063  1.00  0.00           H  
ATOM   4004  OG  SER   249      78.533  59.709  19.714  1.00  0.00           O  
ATOM   4005  HG  SER   249      78.244  59.748  18.783  1.00  0.00           H  
ATOM   4006  C   SER   249      80.148  60.738  22.014  1.00  0.00           C  
ATOM   4007  O   SER   249      79.338  60.587  22.933  1.00  0.00           O  
ATOM   4008  N   ASP   250      80.705  61.930  21.751  1.00  0.00           N  
ATOM   4009  H   ASP   250      81.345  61.992  20.968  1.00  0.00           H  
ATOM   4010  CA  ASP   250      80.596  63.132  22.601  1.00  0.00           C  
ATOM   4011  HA  ASP   250      81.217  62.986  23.486  1.00  0.00           H  
ATOM   4012  CB  ASP   250      81.101  64.390  21.862  1.00  0.00           C  
ATOM   4013  HB2 ASP   250      80.547  64.498  20.928  1.00  0.00           H  
ATOM   4014  HB3 ASP   250      80.875  65.260  22.480  1.00  0.00           H  
ATOM   4015  CG  ASP   250      82.598  64.428  21.551  1.00  0.00           C  
ATOM   4016  OD1 ASP   250      83.364  63.542  21.992  1.00  0.00           O  
ATOM   4017  OD2 ASP   250      83.043  65.392  20.894  1.00  0.00           O  
ATOM   4018  C   ASP   250      79.172  63.414  23.093  1.00  0.00           C  
ATOM   4019  O   ASP   250      78.934  63.542  24.292  1.00  0.00           O  
ATOM   4020  N   ASN   251      78.208  63.501  22.173  1.00  0.00           N  
ATOM   4021  H   ASN   251      78.464  63.380  21.204  1.00  0.00           H  
ATOM   4022  CA  ASN   251      76.815  63.790  22.512  1.00  0.00           C  
ATOM   4023  HA  ASN   251      76.793  64.730  23.067  1.00  0.00           H  
ATOM   4024  CB  ASN   251      76.025  63.970  21.207  1.00  0.00           C  
ATOM   4025  HB2 ASN   251      76.604  64.583  20.518  1.00  0.00           H  
ATOM   4026  HB3 ASN   251      75.853  63.002  20.735  1.00  0.00           H  
ATOM   4027  CG  ASN   251      74.692  64.658  21.426  1.00  0.00           C  
ATOM   4028  OD1 ASN   251      73.639  64.038  21.427  1.00  0.00           O  
ATOM   4029  ND2 ASN   251      74.693  65.957  21.595  1.00  0.00           N  
ATOM   4030 HD21 ASN   251      73.809  66.428  21.670  1.00  0.00           H  
ATOM   4031 HD22 ASN   251      75.568  66.470  21.515  1.00  0.00           H  
ATOM   4032  C   ASN   251      76.205  62.710  23.425  1.00  0.00           C  
ATOM   4033  O   ASN   251      75.388  63.013  24.299  1.00  0.00           O  
ATOM   4034  N   HID   252      76.595  61.445  23.241  1.00  0.00           N  
ATOM   4035  H   HID   252      77.360  61.257  22.602  1.00  0.00           H  
ATOM   4036  CA  HID   252      76.169  60.373  24.131  1.00  0.00           C  
ATOM   4037  HA  HID   252      75.095  60.482  24.286  1.00  0.00           H  
ATOM   4038  CB  HID   252      76.413  59.002  23.495  1.00  0.00           C  
ATOM   4039  HB2 HID   252      76.361  59.093  22.409  1.00  0.00           H  
ATOM   4040  HB3 HID   252      77.410  58.635  23.748  1.00  0.00           H  
ATOM   4041  CG  HID   252      75.378  57.995  23.926  1.00  0.00           C  
ATOM   4042  ND1 HID   252      74.949  57.725  25.212  1.00  0.00           N  
ATOM   4043  HD1 HID   252      75.338  58.087  26.080  1.00  0.00           H  
ATOM   4044  CE1 HID   252      74.001  56.773  25.134  1.00  0.00           C  
ATOM   4045  HE1 HID   252      73.517  56.309  25.985  1.00  0.00           H  
ATOM   4046  NE2 HID   252      73.766  56.446  23.852  1.00  0.00           N  
ATOM   4047  CD2 HID   252      74.630  57.224  23.081  1.00  0.00           C  
ATOM   4048  HD2 HID   252      74.701  57.217  22.003  1.00  0.00           H  
ATOM   4049  C   HID   252      76.829  60.467  25.508  1.00  0.00           C  
ATOM   4050  O   HID   252      76.117  60.394  26.503  1.00  0.00           O  
ATOM   4051  N   ILE   253      78.150  60.683  25.578  1.00  0.00           N  
ATOM   4052  H   ILE   253      78.669  60.736  24.704  1.00  0.00           H  
ATOM   4053  CA  ILE   253      78.877  60.947  26.834  1.00  0.00           C  
ATOM   4054  HA  ILE   253      78.768  60.076  27.481  1.00  0.00           H  
ATOM   4055  CB  ILE   253      80.390  61.165  26.573  1.00  0.00           C  
ATOM   4056  HB  ILE   253      80.506  61.880  25.757  1.00  0.00           H  
ATOM   4057  CG2 ILE   253      81.113  61.746  27.809  1.00  0.00           C  
ATOM   4058 HG21 ILE   253      81.048  61.054  28.648  1.00  0.00           H  
ATOM   4059 HG22 ILE   253      82.161  61.935  27.581  1.00  0.00           H  
ATOM   4060 HG23 ILE   253      80.683  62.703  28.102  1.00  0.00           H  
ATOM   4061  CG1 ILE   253      81.016  59.820  26.142  1.00  0.00           C  
ATOM   4062 HG12 ILE   253      80.815  59.070  26.906  1.00  0.00           H  
ATOM   4063 HG13 ILE   253      80.528  59.489  25.226  1.00  0.00           H  
ATOM   4064  CD1 ILE   253      82.529  59.855  25.877  1.00  0.00           C  
ATOM   4065 HD11 ILE   253      83.080  60.066  26.792  1.00  0.00           H  
ATOM   4066 HD12 ILE   253      82.852  58.880  25.512  1.00  0.00           H  
ATOM   4067 HD13 ILE   253      82.757  60.611  25.124  1.00  0.00           H  
ATOM   4068  C   ILE   253      78.241  62.114  27.594  1.00  0.00           C  
ATOM   4069  O   ILE   253      77.867  61.963  28.756  1.00  0.00           O  
ATOM   4070  N   LEU   254      78.073  63.260  26.929  1.00  0.00           N  
ATOM   4071  H   LEU   254      78.421  63.310  25.975  1.00  0.00           H  
ATOM   4072  CA  LEU   254      77.411  64.442  27.477  1.00  0.00           C  
ATOM   4073  HA  LEU   254      78.007  64.819  28.310  1.00  0.00           H  
ATOM   4074  CB  LEU   254      77.364  65.522  26.377  1.00  0.00           C  
ATOM   4075  HB2 LEU   254      78.397  65.747  26.109  1.00  0.00           H  
ATOM   4076  HB3 LEU   254      76.879  65.120  25.487  1.00  0.00           H  
ATOM   4077  CG  LEU   254      76.659  66.831  26.791  1.00  0.00           C  
ATOM   4078  HG  LEU   254      76.756  66.966  27.865  1.00  0.00           H  
ATOM   4079  CD1 LEU   254      77.314  68.030  26.101  1.00  0.00           C  
ATOM   4080 HD11 LEU   254      77.262  67.915  25.018  1.00  0.00           H  
ATOM   4081 HD12 LEU   254      76.809  68.950  26.393  1.00  0.00           H  
ATOM   4082 HD13 LEU   254      78.359  68.102  26.403  1.00  0.00           H  
ATOM   4083  CD2 LEU   254      75.173  66.851  26.416  1.00  0.00           C  
ATOM   4084 HD21 LEU   254      74.640  66.061  26.940  1.00  0.00           H  
ATOM   4085 HD22 LEU   254      74.738  67.804  26.712  1.00  0.00           H  
ATOM   4086 HD23 LEU   254      75.054  66.717  25.341  1.00  0.00           H  
ATOM   4087  C   LEU   254      76.027  64.100  28.040  1.00  0.00           C  
ATOM   4088  O   LEU   254      75.680  64.536  29.135  1.00  0.00           O  
ATOM   4089  N   THR   255      75.234  63.310  27.313  1.00  0.00           N  
ATOM   4090  H   THR   255      75.569  62.970  26.422  1.00  0.00           H  
ATOM   4091  CA  THR   255      73.920  62.883  27.809  1.00  0.00           C  
ATOM   4092  HA  THR   255      73.398  63.770  28.168  1.00  0.00           H  
ATOM   4093  CB  THR   255      73.047  62.253  26.719  1.00  0.00           C  
ATOM   4094  HB  THR   255      73.415  61.256  26.478  1.00  0.00           H  
ATOM   4095  CG2 THR   255      71.600  62.176  27.209  1.00  0.00           C  
ATOM   4096 HG21 THR   255      71.220  63.180  27.388  1.00  0.00           H  
ATOM   4097 HG22 THR   255      70.979  61.679  26.470  1.00  0.00           H  
ATOM   4098 HG23 THR   255      71.532  61.608  28.137  1.00  0.00           H  
ATOM   4099  OG1 THR   255      73.049  63.046  25.547  1.00  0.00           O  
ATOM   4100  HG1 THR   255      73.937  62.995  25.142  1.00  0.00           H  
ATOM   4101  C   THR   255      74.034  61.941  29.008  1.00  0.00           C  
ATOM   4102  O   THR   255      73.367  62.163  30.007  1.00  0.00           O  
ATOM   4103  N   THR   256      74.886  60.915  28.947  1.00  0.00           N  
ATOM   4104  H   THR   256      75.416  60.769  28.093  1.00  0.00           H  
ATOM   4105  CA  THR   256      75.130  59.977  30.055  1.00  0.00           C  
ATOM   4106  HA  THR   256      74.200  59.463  30.291  1.00  0.00           H  
ATOM   4107  CB  THR   256      76.164  58.917  29.642  1.00  0.00           C  
ATOM   4108  HB  THR   256      77.088  59.407  29.334  1.00  0.00           H  
ATOM   4109  CG2 THR   256      76.478  57.931  30.764  1.00  0.00           C  
ATOM   4110 HG21 THR   256      75.550  57.510  31.144  1.00  0.00           H  
ATOM   4111 HG22 THR   256      77.121  57.133  30.395  1.00  0.00           H  
ATOM   4112 HG23 THR   256      76.996  58.439  31.578  1.00  0.00           H  
ATOM   4113  OG1 THR   256      75.655  58.172  28.555  1.00  0.00           O  
ATOM   4114  HG1 THR   256      76.280  57.441  28.400  1.00  0.00           H  
ATOM   4115  C   THR   256      75.546  60.699  31.336  1.00  0.00           C  
ATOM   4116  O   THR   256      74.937  60.495  32.385  1.00  0.00           O  
ATOM   4117  N   ILE   257      76.554  61.572  31.251  1.00  0.00           N  
ATOM   4118  H   ILE   257      77.008  61.691  30.351  1.00  0.00           H  
ATOM   4119  CA  ILE   257      76.905  62.509  32.325  1.00  0.00           C  
ATOM   4120  HA  ILE   257      77.219  61.932  33.194  1.00  0.00           H  
ATOM   4121  CB  ILE   257      78.081  63.412  31.884  1.00  0.00           C  
ATOM   4122  HB  ILE   257      77.816  63.851  30.920  1.00  0.00           H  
ATOM   4123  CG2 ILE   257      78.310  64.581  32.856  1.00  0.00           C  
ATOM   4124 HG21 ILE   257      78.450  64.211  33.874  1.00  0.00           H  
ATOM   4125 HG22 ILE   257      79.189  65.143  32.546  1.00  0.00           H  
ATOM   4126 HG23 ILE   257      77.455  65.257  32.846  1.00  0.00           H  
ATOM   4127  CG1 ILE   257      79.399  62.622  31.679  1.00  0.00           C  
ATOM   4128 HG12 ILE   257      79.229  61.821  30.959  1.00  0.00           H  
ATOM   4129 HG13 ILE   257      80.135  63.294  31.236  1.00  0.00           H  
ATOM   4130  CD1 ILE   257      80.025  62.000  32.938  1.00  0.00           C  
ATOM   4131 HD11 ILE   257      79.339  61.287  33.394  1.00  0.00           H  
ATOM   4132 HD12 ILE   257      80.939  61.474  32.662  1.00  0.00           H  
ATOM   4133 HD13 ILE   257      80.282  62.773  33.661  1.00  0.00           H  
ATOM   4134  C   ILE   257      75.675  63.310  32.781  1.00  0.00           C  
ATOM   4135  O   ILE   257      75.411  63.387  33.975  1.00  0.00           O  
ATOM   4136  N   GLY   258      74.915  63.897  31.851  1.00  0.00           N  
ATOM   4137  H   GLY   258      75.189  63.814  30.879  1.00  0.00           H  
ATOM   4138  CA  GLY   258      73.677  64.623  32.149  1.00  0.00           C  
ATOM   4139  HA2 GLY   258      73.925  65.523  32.711  1.00  0.00           H  
ATOM   4140  HA3 GLY   258      73.209  64.916  31.210  1.00  0.00           H  
ATOM   4141  C   GLY   258      72.649  63.828  32.964  1.00  0.00           C  
ATOM   4142  O   GLY   258      72.176  64.337  33.980  1.00  0.00           O  
ATOM   4143  N   ASP   259      72.306  62.607  32.539  1.00  0.00           N  
ATOM   4144  H   ASP   259      72.682  62.283  31.653  1.00  0.00           H  
ATOM   4145  CA  ASP   259      71.420  61.698  33.282  1.00  0.00           C  
ATOM   4146  HA  ASP   259      70.437  62.143  33.337  1.00  0.00           H  
ATOM   4147  CB  ASP   259      71.256  60.333  32.581  1.00  0.00           C  
ATOM   4148  HB2 ASP   259      72.238  59.959  32.287  1.00  0.00           H  
ATOM   4149  HB3 ASP   259      70.846  59.631  33.309  1.00  0.00           H  
ATOM   4150  CG  ASP   259      70.332  60.313  31.357  1.00  0.00           C  
ATOM   4151  OD1 ASP   259      70.065  61.377  30.758  1.00  0.00           O  
ATOM   4152  OD2 ASP   259      69.889  59.188  31.014  1.00  0.00           O  
ATOM   4153  C   ASP   259      71.905  61.490  34.721  1.00  0.00           C  
ATOM   4154  O   ASP   259      71.177  61.742  35.682  1.00  0.00           O  
ATOM   4155  N   ILE   260      73.154  61.047  34.856  1.00  0.00           N  
ATOM   4156  H   ILE   260      73.691  60.908  34.005  1.00  0.00           H  
ATOM   4157  CA  ILE   260      73.826  60.787  36.133  1.00  0.00           C  
ATOM   4158  HA  ILE   260      73.258  60.032  36.674  1.00  0.00           H  
ATOM   4159  CB  ILE   260      75.237  60.232  35.825  1.00  0.00           C  
ATOM   4160  HB  ILE   260      75.690  60.880  35.073  1.00  0.00           H  
ATOM   4161  CG2 ILE   260      76.182  60.261  37.036  1.00  0.00           C  
ATOM   4162 HG21 ILE   260      75.729  59.761  37.888  1.00  0.00           H  
ATOM   4163 HG22 ILE   260      77.122  59.774  36.782  1.00  0.00           H  
ATOM   4164 HG23 ILE   260      76.407  61.293  37.308  1.00  0.00           H  
ATOM   4165  CG1 ILE   260      75.149  58.816  35.204  1.00  0.00           C  
ATOM   4166 HG12 ILE   260      74.468  58.832  34.353  1.00  0.00           H  
ATOM   4167 HG13 ILE   260      76.125  58.553  34.808  1.00  0.00           H  
ATOM   4168  CD1 ILE   260      74.699  57.689  36.143  1.00  0.00           C  
ATOM   4169 HD11 ILE   260      73.705  57.892  36.538  1.00  0.00           H  
ATOM   4170 HD12 ILE   260      74.664  56.758  35.580  1.00  0.00           H  
ATOM   4171 HD13 ILE   260      75.405  57.570  36.964  1.00  0.00           H  
ATOM   4172  C   ILE   260      73.831  62.026  37.037  1.00  0.00           C  
ATOM   4173  O   ILE   260      73.400  61.962  38.190  1.00  0.00           O  
ATOM   4174  N   PHE   261      74.318  63.157  36.526  1.00  0.00           N  
ATOM   4175  H   PHE   261      74.647  63.147  35.564  1.00  0.00           H  
ATOM   4176  CA  PHE   261      74.413  64.412  37.268  1.00  0.00           C  
ATOM   4177  HA  PHE   261      75.010  64.234  38.157  1.00  0.00           H  
ATOM   4178  CB  PHE   261      75.156  65.448  36.410  1.00  0.00           C  
ATOM   4179  HB2 PHE   261      75.977  64.944  35.900  1.00  0.00           H  
ATOM   4180  HB3 PHE   261      74.487  65.831  35.639  1.00  0.00           H  
ATOM   4181  CG  PHE   261      75.750  66.613  37.182  1.00  0.00           C  
ATOM   4182  CD1 PHE   261      77.148  66.700  37.343  1.00  0.00           C  
ATOM   4183  HD1 PHE   261      77.791  65.933  36.935  1.00  0.00           H  
ATOM   4184  CE1 PHE   261      77.714  67.785  38.034  1.00  0.00           C  
ATOM   4185  HE1 PHE   261      78.785  67.852  38.155  1.00  0.00           H  
ATOM   4186  CZ  PHE   261      76.887  68.782  38.575  1.00  0.00           C  
ATOM   4187  HZ  PHE   261      77.328  69.611  39.110  1.00  0.00           H  
ATOM   4188  CE2 PHE   261      75.491  68.696  38.424  1.00  0.00           C  
ATOM   4189  HE2 PHE   261      74.852  69.457  38.850  1.00  0.00           H  
ATOM   4190  CD2 PHE   261      74.924  67.615  37.725  1.00  0.00           C  
ATOM   4191  HD2 PHE   261      73.851  67.556  37.616  1.00  0.00           H  
ATOM   4192  C   PHE   261      73.037  64.905  37.741  1.00  0.00           C  
ATOM   4193  O   PHE   261      72.854  65.201  38.922  1.00  0.00           O  
ATOM   4194  N   GLY   262      72.053  64.964  36.837  1.00  0.00           N  
ATOM   4195  H   GLY   262      72.239  64.655  35.885  1.00  0.00           H  
ATOM   4196  CA  GLY   262      70.697  65.398  37.174  1.00  0.00           C  
ATOM   4197  HA2 GLY   262      70.733  66.399  37.605  1.00  0.00           H  
ATOM   4198  HA3 GLY   262      70.097  65.433  36.268  1.00  0.00           H  
ATOM   4199  C   GLY   262      70.010  64.472  38.180  1.00  0.00           C  
ATOM   4200  O   GLY   262      69.427  64.944  39.157  1.00  0.00           O  
ATOM   4201  N   ALA   263      70.099  63.155  37.976  1.00  0.00           N  
ATOM   4202  H   ALA   263      70.586  62.802  37.156  1.00  0.00           H  
ATOM   4203  CA  ALA   263      69.566  62.186  38.928  1.00  0.00           C  
ATOM   4204  HA  ALA   263      68.504  62.388  39.063  1.00  0.00           H  
ATOM   4205  CB  ALA   263      69.709  60.778  38.347  1.00  0.00           C  
ATOM   4206  HB1 ALA   263      70.764  60.520  38.242  1.00  0.00           H  
ATOM   4207  HB2 ALA   263      69.221  60.070  39.014  1.00  0.00           H  
ATOM   4208  HB3 ALA   263      69.234  60.724  37.369  1.00  0.00           H  
ATOM   4209  C   ALA   263      70.229  62.308  40.311  1.00  0.00           C  
ATOM   4210  O   ALA   263      69.534  62.293  41.328  1.00  0.00           O  
ATOM   4211  N   GLY   264      71.556  62.475  40.363  1.00  0.00           N  
ATOM   4212  H   GLY   264      72.079  62.464  39.491  1.00  0.00           H  
ATOM   4213  CA  GLY   264      72.299  62.658  41.611  1.00  0.00           C  
ATOM   4214  HA2 GLY   264      72.272  61.737  42.185  1.00  0.00           H  
ATOM   4215  HA3 GLY   264      73.338  62.884  41.375  1.00  0.00           H  
ATOM   4216  C   GLY   264      71.756  63.784  42.495  1.00  0.00           C  
ATOM   4217  O   GLY   264      71.557  63.588  43.696  1.00  0.00           O  
ATOM   4218  N   VAL   265      71.509  64.958  41.908  1.00  0.00           N  
ATOM   4219  H   VAL   265      71.689  65.047  40.914  1.00  0.00           H  
ATOM   4220  CA  VAL   265      71.103  66.151  42.664  1.00  0.00           C  
ATOM   4221  HA  VAL   265      71.700  66.183  43.571  1.00  0.00           H  
ATOM   4222  CB  VAL   265      71.398  67.444  41.874  1.00  0.00           C  
ATOM   4223  HB  VAL   265      70.853  67.424  40.929  1.00  0.00           H  
ATOM   4224  CG1 VAL   265      70.974  68.693  42.651  1.00  0.00           C  
ATOM   4225 HG11 VAL   265      71.423  68.705  43.643  1.00  0.00           H  
ATOM   4226 HG12 VAL   265      71.298  69.582  42.112  1.00  0.00           H  
ATOM   4227 HG13 VAL   265      69.889  68.733  42.743  1.00  0.00           H  
ATOM   4228  CG2 VAL   265      72.894  67.571  41.566  1.00  0.00           C  
ATOM   4229 HG21 VAL   265      73.202  66.777  40.890  1.00  0.00           H  
ATOM   4230 HG22 VAL   265      73.097  68.526  41.080  1.00  0.00           H  
ATOM   4231 HG23 VAL   265      73.470  67.508  42.487  1.00  0.00           H  
ATOM   4232  C   VAL   265      69.645  66.093  43.124  1.00  0.00           C  
ATOM   4233  O   VAL   265      69.370  66.120  44.325  1.00  0.00           O  
ATOM   4234  N   GLU   266      68.702  66.032  42.183  1.00  0.00           N  
ATOM   4235  H   GLU   266      68.992  65.970  41.213  1.00  0.00           H  
ATOM   4236  CA  GLU   266      67.274  66.239  42.469  1.00  0.00           C  
ATOM   4237  HA  GLU   266      67.144  67.198  42.975  1.00  0.00           H  
ATOM   4238  CB  GLU   266      66.477  66.261  41.153  1.00  0.00           C  
ATOM   4239  HB2 GLU   266      66.532  65.277  40.684  1.00  0.00           H  
ATOM   4240  HB3 GLU   266      65.430  66.460  41.385  1.00  0.00           H  
ATOM   4241  CG  GLU   266      66.958  67.296  40.130  1.00  0.00           C  
ATOM   4242  HG2 GLU   266      67.937  66.995  39.754  1.00  0.00           H  
ATOM   4243  HG3 GLU   266      66.268  67.274  39.287  1.00  0.00           H  
ATOM   4244  CD  GLU   266      67.049  68.722  40.689  1.00  0.00           C  
ATOM   4245  OE1 GLU   266      66.221  69.084  41.554  1.00  0.00           O  
ATOM   4246  OE2 GLU   266      67.942  69.460  40.219  1.00  0.00           O  
ATOM   4247  C   GLU   266      66.689  65.163  43.389  1.00  0.00           C  
ATOM   4248  O   GLU   266      66.003  65.453  44.374  1.00  0.00           O  
ATOM   4249  N   THR   267      66.956  63.899  43.048  1.00  0.00           N  
ATOM   4250  H   THR   267      67.584  63.745  42.269  1.00  0.00           H  
ATOM   4251  CA  THR   267      66.402  62.731  43.740  1.00  0.00           C  
ATOM   4252  HA  THR   267      65.316  62.793  43.694  1.00  0.00           H  
ATOM   4253  CB  THR   267      66.830  61.415  43.059  1.00  0.00           C  
ATOM   4254  HB  THR   267      66.282  60.601  43.531  1.00  0.00           H  
ATOM   4255  CG2 THR   267      66.553  61.357  41.554  1.00  0.00           C  
ATOM   4256 HG21 THR   267      67.048  62.171  41.028  1.00  0.00           H  
ATOM   4257 HG22 THR   267      66.922  60.408  41.161  1.00  0.00           H  
ATOM   4258 HG23 THR   267      65.487  61.421  41.358  1.00  0.00           H  
ATOM   4259  OG1 THR   267      68.205  61.175  43.234  1.00  0.00           O  
ATOM   4260  HG1 THR   267      68.686  61.571  42.477  1.00  0.00           H  
ATOM   4261  C   THR   267      66.781  62.749  45.224  1.00  0.00           C  
ATOM   4262  O   THR   267      65.917  62.705  46.100  1.00  0.00           O  
ATOM   4263  N   THR   268      68.079  62.866  45.511  1.00  0.00           N  
ATOM   4264  H   THR   268      68.722  62.874  44.730  1.00  0.00           H  
ATOM   4265  CA  THR   268      68.635  62.881  46.866  1.00  0.00           C  
ATOM   4266  HA  THR   268      68.228  62.024  47.401  1.00  0.00           H  
ATOM   4267  CB  THR   268      70.166  62.716  46.850  1.00  0.00           C  
ATOM   4268  HB  THR   268      70.503  62.620  47.882  1.00  0.00           H  
ATOM   4269  CG2 THR   268      70.580  61.458  46.084  1.00  0.00           C  
ATOM   4270 HG21 THR   268      70.376  61.573  45.020  1.00  0.00           H  
ATOM   4271 HG22 THR   268      71.644  61.272  46.218  1.00  0.00           H  
ATOM   4272 HG23 THR   268      70.019  60.603  46.460  1.00  0.00           H  
ATOM   4273  OG1 THR   268      70.829  63.818  46.270  1.00  0.00           O  
ATOM   4274  HG1 THR   268      70.957  63.663  45.313  1.00  0.00           H  
ATOM   4275  C   THR   268      68.188  64.117  47.645  1.00  0.00           C  
ATOM   4276  O   THR   268      67.671  63.980  48.757  1.00  0.00           O  
ATOM   4277  N   THR   269      68.293  65.310  47.049  1.00  0.00           N  
ATOM   4278  H   THR   269      68.751  65.351  46.143  1.00  0.00           H  
ATOM   4279  CA  THR   269      67.836  66.570  47.657  1.00  0.00           C  
ATOM   4280  HA  THR   269      68.452  66.763  48.533  1.00  0.00           H  
ATOM   4281  CB  THR   269      68.003  67.764  46.699  1.00  0.00           C  
ATOM   4282  HB  THR   269      67.390  67.610  45.810  1.00  0.00           H  
ATOM   4283  CG2 THR   269      67.624  69.099  47.342  1.00  0.00           C  
ATOM   4284 HG21 THR   269      68.201  69.251  48.253  1.00  0.00           H  
ATOM   4285 HG22 THR   269      67.843  69.909  46.645  1.00  0.00           H  
ATOM   4286 HG23 THR   269      66.560  69.120  47.574  1.00  0.00           H  
ATOM   4287  OG1 THR   269      69.347  67.883  46.309  1.00  0.00           O  
ATOM   4288  HG1 THR   269      69.482  67.248  45.581  1.00  0.00           H  
ATOM   4289  C   THR   269      66.389  66.473  48.140  1.00  0.00           C  
ATOM   4290  O   THR   269      66.102  66.757  49.306  1.00  0.00           O  
ATOM   4291  N   SER   270      65.457  66.050  47.278  1.00  0.00           N  
ATOM   4292  H   SER   270      65.725  65.803  46.327  1.00  0.00           H  
ATOM   4293  CA  SER   270      64.047  65.969  47.678  1.00  0.00           C  
ATOM   4294  HA  SER   270      63.767  66.945  48.074  1.00  0.00           H  
ATOM   4295  CB  SER   270      63.139  65.701  46.476  1.00  0.00           C  
ATOM   4296  HB2 SER   270      63.446  66.321  45.632  1.00  0.00           H  
ATOM   4297  HB3 SER   270      63.198  64.649  46.192  1.00  0.00           H  
ATOM   4298  OG  SER   270      61.818  66.042  46.848  1.00  0.00           O  
ATOM   4299  HG  SER   270      61.176  65.487  46.363  1.00  0.00           H  
ATOM   4300  C   SER   270      63.797  64.954  48.804  1.00  0.00           C  
ATOM   4301  O   SER   270      63.022  65.225  49.723  1.00  0.00           O  
ATOM   4302  N   VAL   271      64.476  63.801  48.810  1.00  0.00           N  
ATOM   4303  H   VAL   271      65.129  63.604  48.057  1.00  0.00           H  
ATOM   4304  CA  VAL   271      64.293  62.804  49.885  1.00  0.00           C  
ATOM   4305  HA  VAL   271      63.221  62.673  50.024  1.00  0.00           H  
ATOM   4306  CB  VAL   271      64.843  61.419  49.490  1.00  0.00           C  
ATOM   4307  HB  VAL   271      65.898  61.507  49.236  1.00  0.00           H  
ATOM   4308  CG1 VAL   271      64.673  60.380  50.606  1.00  0.00           C  
ATOM   4309 HG11 VAL   271      63.625  60.311  50.895  1.00  0.00           H  
ATOM   4310 HG12 VAL   271      65.006  59.402  50.257  1.00  0.00           H  
ATOM   4311 HG13 VAL   271      65.263  60.652  51.479  1.00  0.00           H  
ATOM   4312  CG2 VAL   271      64.086  60.870  48.276  1.00  0.00           C  
ATOM   4313 HG21 VAL   271      64.163  61.562  47.441  1.00  0.00           H  
ATOM   4314 HG22 VAL   271      64.524  59.922  47.966  1.00  0.00           H  
ATOM   4315 HG23 VAL   271      63.033  60.720  48.517  1.00  0.00           H  
ATOM   4316  C   VAL   271      64.822  63.297  51.240  1.00  0.00           C  
ATOM   4317  O   VAL   271      64.197  63.018  52.269  1.00  0.00           O  
ATOM   4318  N   VAL   272      65.895  64.102  51.277  1.00  0.00           N  
ATOM   4319  H   VAL   272      66.398  64.283  50.410  1.00  0.00           H  
ATOM   4320  CA  VAL   272      66.259  64.868  52.489  1.00  0.00           C  
ATOM   4321  HA  VAL   272      66.475  64.156  53.286  1.00  0.00           H  
ATOM   4322  CB  VAL   272      67.516  65.749  52.303  1.00  0.00           C  
ATOM   4323  HB  VAL   272      67.351  66.450  51.487  1.00  0.00           H  
ATOM   4324  CG1 VAL   272      67.832  66.557  53.571  1.00  0.00           C  
ATOM   4325 HG11 VAL   272      67.924  65.889  54.428  1.00  0.00           H  
ATOM   4326 HG12 VAL   272      68.768  67.099  53.442  1.00  0.00           H  
ATOM   4327 HG13 VAL   272      67.045  67.285  53.764  1.00  0.00           H  
ATOM   4328  CG2 VAL   272      68.762  64.918  51.984  1.00  0.00           C  
ATOM   4329 HG21 VAL   272      68.610  64.358  51.064  1.00  0.00           H  
ATOM   4330 HG22 VAL   272      69.618  65.576  51.835  1.00  0.00           H  
ATOM   4331 HG23 VAL   272      68.975  64.232  52.803  1.00  0.00           H  
ATOM   4332  C   VAL   272      65.074  65.714  52.968  1.00  0.00           C  
ATOM   4333  O   VAL   272      64.652  65.596  54.122  1.00  0.00           O  
ATOM   4334  N   LYS   273      64.495  66.539  52.084  1.00  0.00           N  
ATOM   4335  H   LYS   273      64.867  66.567  51.137  1.00  0.00           H  
ATOM   4336  CA  LYS   273      63.342  67.386  52.431  1.00  0.00           C  
ATOM   4337  HA  LYS   273      63.631  68.063  53.235  1.00  0.00           H  
ATOM   4338  CB  LYS   273      62.867  68.216  51.234  1.00  0.00           C  
ATOM   4339  HB2 LYS   273      62.547  67.558  50.427  1.00  0.00           H  
ATOM   4340  HB3 LYS   273      61.997  68.775  51.567  1.00  0.00           H  
ATOM   4341  CG  LYS   273      63.899  69.202  50.680  1.00  0.00           C  
ATOM   4342  HG2 LYS   273      64.375  69.749  51.496  1.00  0.00           H  
ATOM   4343  HG3 LYS   273      64.664  68.651  50.136  1.00  0.00           H  
ATOM   4344  CD  LYS   273      63.217  70.189  49.725  1.00  0.00           C  
ATOM   4345  HD2 LYS   273      63.991  70.673  49.130  1.00  0.00           H  
ATOM   4346  HD3 LYS   273      62.550  69.657  49.045  1.00  0.00           H  
ATOM   4347  CE  LYS   273      62.437  71.244  50.525  1.00  0.00           C  
ATOM   4348  HE2 LYS   273      61.645  70.772  51.108  1.00  0.00           H  
ATOM   4349  HE3 LYS   273      63.129  71.727  51.224  1.00  0.00           H  
ATOM   4350  NZ  LYS   273      61.859  72.284  49.653  1.00  0.00           N  
ATOM   4351  HZ1 LYS   273      61.036  71.957  49.147  1.00  0.00           H  
ATOM   4352  HZ2 LYS   273      61.589  73.076  50.239  1.00  0.00           H  
ATOM   4353  HZ3 LYS   273      62.575  72.640  49.032  1.00  0.00           H  
ATOM   4354  C   LYS   273      62.161  66.573  52.955  1.00  0.00           C  
ATOM   4355  O   LYS   273      61.614  66.905  54.004  1.00  0.00           O  
ATOM   4356  N   TRP   274      61.775  65.503  52.263  1.00  0.00           N  
ATOM   4357  H   TRP   274      62.233  65.312  51.376  1.00  0.00           H  
ATOM   4358  CA  TRP   274      60.713  64.608  52.725  1.00  0.00           C  
ATOM   4359  HA  TRP   274      59.791  65.181  52.819  1.00  0.00           H  
ATOM   4360  CB  TRP   274      60.485  63.493  51.705  1.00  0.00           C  
ATOM   4361  HB2 TRP   274      61.440  63.075  51.386  1.00  0.00           H  
ATOM   4362  HB3 TRP   274      59.919  62.701  52.193  1.00  0.00           H  
ATOM   4363  CG  TRP   274      59.684  63.913  50.522  1.00  0.00           C  
ATOM   4364  CD1 TRP   274      60.109  64.015  49.244  1.00  0.00           C  
ATOM   4365  HD1 TRP   274      61.118  63.819  48.904  1.00  0.00           H  
ATOM   4366  NE1 TRP   274      59.058  64.409  48.441  1.00  0.00           N  
ATOM   4367  HE1 TRP   274      59.163  64.570  47.442  1.00  0.00           H  
ATOM   4368  CE2 TRP   274      57.896  64.564  49.165  1.00  0.00           C  
ATOM   4369  CZ2 TRP   274      56.583  64.914  48.824  1.00  0.00           C  
ATOM   4370  HZ2 TRP   274      56.328  65.124  47.797  1.00  0.00           H  
ATOM   4371  CH2 TRP   274      55.615  64.994  49.840  1.00  0.00           C  
ATOM   4372  HH2 TRP   274      54.600  65.261  49.597  1.00  0.00           H  
ATOM   4373  CZ3 TRP   274      55.967  64.736  51.177  1.00  0.00           C  
ATOM   4374  HZ3 TRP   274      55.224  64.807  51.956  1.00  0.00           H  
ATOM   4375  CE3 TRP   274      57.289  64.397  51.510  1.00  0.00           C  
ATOM   4376  HE3 TRP   274      57.549  64.199  52.540  1.00  0.00           H  
ATOM   4377  CD2 TRP   274      58.278  64.285  50.509  1.00  0.00           C  
ATOM   4378  C   TRP   274      61.000  64.021  54.105  1.00  0.00           C  
ATOM   4379  O   TRP   274      60.126  64.031  54.971  1.00  0.00           O  
ATOM   4380  N   THR   275      62.227  63.553  54.333  1.00  0.00           N  
ATOM   4381  H   THR   275      62.904  63.573  53.576  1.00  0.00           H  
ATOM   4382  CA  THR   275      62.650  63.042  55.642  1.00  0.00           C  
ATOM   4383  HA  THR   275      62.021  62.191  55.890  1.00  0.00           H  
ATOM   4384  CB  THR   275      64.110  62.563  55.615  1.00  0.00           C  
ATOM   4385  HB  THR   275      64.782  63.408  55.463  1.00  0.00           H  
ATOM   4386  CG2 THR   275      64.468  61.859  56.920  1.00  0.00           C  
ATOM   4387 HG21 THR   275      63.731  61.088  57.135  1.00  0.00           H  
ATOM   4388 HG22 THR   275      65.450  61.399  56.831  1.00  0.00           H  
ATOM   4389 HG23 THR   275      64.482  62.579  57.735  1.00  0.00           H  
ATOM   4390  OG1 THR   275      64.307  61.629  54.578  1.00  0.00           O  
ATOM   4391  HG1 THR   275      64.296  62.109  53.731  1.00  0.00           H  
ATOM   4392  C   THR   275      62.423  64.079  56.742  1.00  0.00           C  
ATOM   4393  O   THR   275      61.766  63.794  57.745  1.00  0.00           O  
ATOM   4394  N   LEU   276      62.906  65.308  56.540  1.00  0.00           N  
ATOM   4395  H   LEU   276      63.429  65.487  55.687  1.00  0.00           H  
ATOM   4396  CA  LEU   276      62.634  66.426  57.447  1.00  0.00           C  
ATOM   4397  HA  LEU   276      63.008  66.164  58.436  1.00  0.00           H  
ATOM   4398  CB  LEU   276      63.369  67.685  56.953  1.00  0.00           C  
ATOM   4399  HB2 LEU   276      63.045  67.896  55.934  1.00  0.00           H  
ATOM   4400  HB3 LEU   276      63.077  68.533  57.574  1.00  0.00           H  
ATOM   4401  CG  LEU   276      64.905  67.566  56.967  1.00  0.00           C  
ATOM   4402  HG  LEU   276      65.216  66.652  56.465  1.00  0.00           H  
ATOM   4403  CD1 LEU   276      65.519  68.751  56.228  1.00  0.00           C  
ATOM   4404 HD11 LEU   276      65.225  69.690  56.697  1.00  0.00           H  
ATOM   4405 HD12 LEU   276      66.602  68.655  56.253  1.00  0.00           H  
ATOM   4406 HD13 LEU   276      65.193  68.744  55.188  1.00  0.00           H  
ATOM   4407  CD2 LEU   276      65.465  67.559  58.390  1.00  0.00           C  
ATOM   4408 HD21 LEU   276      65.089  66.697  58.937  1.00  0.00           H  
ATOM   4409 HD22 LEU   276      66.553  67.489  58.352  1.00  0.00           H  
ATOM   4410 HD23 LEU   276      65.181  68.474  58.908  1.00  0.00           H  
ATOM   4411  C   LEU   276      61.129  66.686  57.620  1.00  0.00           C  
ATOM   4412  O   LEU   276      60.665  66.828  58.750  1.00  0.00           O  
ATOM   4413  N   ALA   277      60.354  66.719  56.533  1.00  0.00           N  
ATOM   4414  H   ALA   277      60.791  66.596  55.624  1.00  0.00           H  
ATOM   4415  CA  ALA   277      58.912  66.951  56.585  1.00  0.00           C  
ATOM   4416  HA  ALA   277      58.747  67.941  57.012  1.00  0.00           H  
ATOM   4417  CB  ALA   277      58.339  66.947  55.161  1.00  0.00           C  
ATOM   4418  HB1 ALA   277      58.406  65.951  54.725  1.00  0.00           H  
ATOM   4419  HB2 ALA   277      57.293  67.252  55.189  1.00  0.00           H  
ATOM   4420  HB3 ALA   277      58.889  67.646  54.534  1.00  0.00           H  
ATOM   4421  C   ALA   277      58.187  65.940  57.491  1.00  0.00           C  
ATOM   4422  O   ALA   277      57.452  66.341  58.399  1.00  0.00           O  
ATOM   4423  N   PHE   278      58.398  64.636  57.283  1.00  0.00           N  
ATOM   4424  H   PHE   278      59.015  64.354  56.525  1.00  0.00           H  
ATOM   4425  CA  PHE   278      57.779  63.606  58.123  1.00  0.00           C  
ATOM   4426  HA  PHE   278      56.707  63.799  58.156  1.00  0.00           H  
ATOM   4427  CB  PHE   278      57.979  62.211  57.511  1.00  0.00           C  
ATOM   4428  HB2 PHE   278      59.042  62.048  57.323  1.00  0.00           H  
ATOM   4429  HB3 PHE   278      57.660  61.471  58.245  1.00  0.00           H  
ATOM   4430  CG  PHE   278      57.185  61.965  56.238  1.00  0.00           C  
ATOM   4431  CD1 PHE   278      55.783  61.840  56.299  1.00  0.00           C  
ATOM   4432  HD1 PHE   278      55.275  61.911  57.249  1.00  0.00           H  
ATOM   4433  CE1 PHE   278      55.038  61.622  55.125  1.00  0.00           C  
ATOM   4434  HE1 PHE   278      53.962  61.524  55.178  1.00  0.00           H  
ATOM   4435  CZ  PHE   278      55.691  61.523  53.885  1.00  0.00           C  
ATOM   4436  HZ  PHE   278      55.116  61.364  52.985  1.00  0.00           H  
ATOM   4437  CE2 PHE   278      57.092  61.624  53.821  1.00  0.00           C  
ATOM   4438  HE2 PHE   278      57.600  61.535  52.871  1.00  0.00           H  
ATOM   4439  CD2 PHE   278      57.835  61.845  54.995  1.00  0.00           C  
ATOM   4440  HD2 PHE   278      58.908  61.924  54.938  1.00  0.00           H  
ATOM   4441  C   PHE   278      58.264  63.653  59.580  1.00  0.00           C  
ATOM   4442  O   PHE   278      57.448  63.498  60.492  1.00  0.00           O  
ATOM   4443  N   LEU   279      59.555  63.906  59.826  1.00  0.00           N  
ATOM   4444  H   LEU   279      60.192  64.007  59.039  1.00  0.00           H  
ATOM   4445  CA  LEU   279      60.098  64.028  61.185  1.00  0.00           C  
ATOM   4446  HA  LEU   279      59.703  63.206  61.781  1.00  0.00           H  
ATOM   4447  CB  LEU   279      61.631  63.914  61.152  1.00  0.00           C  
ATOM   4448  HB2 LEU   279      62.020  64.659  60.455  1.00  0.00           H  
ATOM   4449  HB3 LEU   279      62.018  64.153  62.144  1.00  0.00           H  
ATOM   4450  CG  LEU   279      62.159  62.523  60.749  1.00  0.00           C  
ATOM   4451  HG  LEU   279      61.798  62.257  59.758  1.00  0.00           H  
ATOM   4452  CD1 LEU   279      63.687  62.563  60.720  1.00  0.00           C  
ATOM   4453 HD11 LEU   279      64.080  62.784  61.712  1.00  0.00           H  
ATOM   4454 HD12 LEU   279      64.073  61.600  60.384  1.00  0.00           H  
ATOM   4455 HD13 LEU   279      64.015  63.332  60.021  1.00  0.00           H  
ATOM   4456  CD2 LEU   279      61.720  61.432  61.729  1.00  0.00           C  
ATOM   4457 HD21 LEU   279      60.643  61.286  61.671  1.00  0.00           H  
ATOM   4458 HD22 LEU   279      62.195  60.489  61.462  1.00  0.00           H  
ATOM   4459 HD23 LEU   279      61.994  61.705  62.746  1.00  0.00           H  
ATOM   4460  C   LEU   279      59.648  65.293  61.931  1.00  0.00           C  
ATOM   4461  O   LEU   279      59.498  65.252  63.153  1.00  0.00           O  
ATOM   4462  N   LEU   280      59.400  66.410  61.242  1.00  0.00           N  
ATOM   4463  H   LEU   280      59.628  66.441  60.251  1.00  0.00           H  
ATOM   4464  CA  LEU   280      58.732  67.562  61.857  1.00  0.00           C  
ATOM   4465  HA  LEU   280      59.232  67.783  62.799  1.00  0.00           H  
ATOM   4466  CB  LEU   280      58.831  68.809  60.954  1.00  0.00           C  
ATOM   4467  HB2 LEU   280      58.912  68.517  59.906  1.00  0.00           H  
ATOM   4468  HB3 LEU   280      57.906  69.377  61.065  1.00  0.00           H  
ATOM   4469  CG  LEU   280      59.995  69.745  61.340  1.00  0.00           C  
ATOM   4470  HG  LEU   280      59.901  69.994  62.397  1.00  0.00           H  
ATOM   4471  CD1 LEU   280      61.378  69.129  61.121  1.00  0.00           C  
ATOM   4472 HD11 LEU   280      61.516  68.894  60.066  1.00  0.00           H  
ATOM   4473 HD12 LEU   280      62.146  69.835  61.436  1.00  0.00           H  
ATOM   4474 HD13 LEU   280      61.483  68.217  61.706  1.00  0.00           H  
ATOM   4475  CD2 LEU   280      59.918  71.047  60.542  1.00  0.00           C  
ATOM   4476 HD21 LEU   280      58.948  71.519  60.686  1.00  0.00           H  
ATOM   4477 HD22 LEU   280      60.687  71.737  60.891  1.00  0.00           H  
ATOM   4478 HD23 LEU   280      60.062  70.847  59.480  1.00  0.00           H  
ATOM   4479  C   LEU   280      57.281  67.233  62.244  1.00  0.00           C  
ATOM   4480  O   LEU   280      56.859  67.606  63.334  1.00  0.00           O  
ATOM   4481  N   HID   281      56.538  66.500  61.407  1.00  0.00           N  
ATOM   4482  H   HID   281      56.928  66.239  60.510  1.00  0.00           H  
ATOM   4483  CA  HID   281      55.180  66.054  61.748  1.00  0.00           C  
ATOM   4484  HA  HID   281      54.617  66.917  62.106  1.00  0.00           H  
ATOM   4485  CB  HID   281      54.462  65.512  60.504  1.00  0.00           C  
ATOM   4486  HB2 HID   281      55.103  64.789  59.998  1.00  0.00           H  
ATOM   4487  HB3 HID   281      53.563  64.982  60.826  1.00  0.00           H  
ATOM   4488  CG  HID   281      54.039  66.567  59.514  1.00  0.00           C  
ATOM   4489  ND1 HID   281      54.843  67.217  58.606  1.00  0.00           N  
ATOM   4490  HD1 HID   281      55.837  67.050  58.470  1.00  0.00           H  
ATOM   4491  CE1 HID   281      54.069  68.039  57.876  1.00  0.00           C  
ATOM   4492  HE1 HID   281      54.404  68.655  57.050  1.00  0.00           H  
ATOM   4493  NE2 HID   281      52.797  67.971  58.294  1.00  0.00           N  
ATOM   4494  CD2 HID   281      52.768  67.046  59.338  1.00  0.00           C  
ATOM   4495  HD2 HID   281      51.888  66.737  59.886  1.00  0.00           H  
ATOM   4496  C   HID   281      55.124  65.008  62.876  1.00  0.00           C  
ATOM   4497  O   HID   281      54.161  64.997  63.640  1.00  0.00           O  
ATOM   4498  N   ASN   282      56.117  64.116  62.987  1.00  0.00           N  
ATOM   4499  H   ASN   282      56.864  64.160  62.304  1.00  0.00           H  
ATOM   4500  CA  ASN   282      56.101  62.976  63.914  1.00  0.00           C  
ATOM   4501  HA  ASN   282      55.129  62.928  64.410  1.00  0.00           H  
ATOM   4502  CB  ASN   282      56.238  61.667  63.114  1.00  0.00           C  
ATOM   4503  HB2 ASN   282      57.160  61.682  62.534  1.00  0.00           H  
ATOM   4504  HB3 ASN   282      56.285  60.827  63.806  1.00  0.00           H  
ATOM   4505  CG  ASN   282      55.059  61.426  62.189  1.00  0.00           C  
ATOM   4506  OD1 ASN   282      54.074  60.799  62.547  1.00  0.00           O  
ATOM   4507  ND2 ASN   282      55.125  61.911  60.972  1.00  0.00           N  
ATOM   4508 HD21 ASN   282      54.337  61.748  60.373  1.00  0.00           H  
ATOM   4509 HD22 ASN   282      55.948  62.434  60.693  1.00  0.00           H  
ATOM   4510  C   ASN   282      57.173  63.121  65.019  1.00  0.00           C  
ATOM   4511  O   ASN   282      58.194  62.420  64.994  1.00  0.00           O  
ATOM   4512  N   PRO   283      56.964  63.998  66.022  1.00  0.00           N  
ATOM   4513  CD  PRO   283      55.753  64.765  66.283  1.00  0.00           C  
ATOM   4514  HD2 PRO   283      54.853  64.161  66.167  1.00  0.00           H  
ATOM   4515  HD3 PRO   283      55.721  65.629  65.617  1.00  0.00           H  
ATOM   4516  CG  PRO   283      55.874  65.241  67.728  1.00  0.00           C  
ATOM   4517  HG2 PRO   283      55.531  64.457  68.405  1.00  0.00           H  
ATOM   4518  HG3 PRO   283      55.319  66.165  67.896  1.00  0.00           H  
ATOM   4519  CB  PRO   283      57.381  65.442  67.883  1.00  0.00           C  
ATOM   4520  HB2 PRO   283      57.693  65.356  68.925  1.00  0.00           H  
ATOM   4521  HB3 PRO   283      57.656  66.421  67.487  1.00  0.00           H  
ATOM   4522  CA  PRO   283      57.992  64.347  67.000  1.00  0.00           C  
ATOM   4523  HA  PRO   283      58.849  64.765  66.473  1.00  0.00           H  
ATOM   4524  C   PRO   283      58.492  63.151  67.818  1.00  0.00           C  
ATOM   4525  O   PRO   283      59.688  63.072  68.084  1.00  0.00           O  
ATOM   4526  N   GLN   284      57.628  62.188  68.167  1.00  0.00           N  
ATOM   4527  H   GLN   284      56.653  62.306  67.938  1.00  0.00           H  
ATOM   4528  CA  GLN   284      58.049  60.963  68.863  1.00  0.00           C  
ATOM   4529  HA  GLN   284      58.475  61.254  69.825  1.00  0.00           H  
ATOM   4530  CB  GLN   284      56.846  60.041  69.145  1.00  0.00           C  
ATOM   4531  HB2 GLN   284      56.369  59.753  68.207  1.00  0.00           H  
ATOM   4532  HB3 GLN   284      57.221  59.138  69.630  1.00  0.00           H  
ATOM   4533  CG  GLN   284      55.802  60.696  70.069  1.00  0.00           C  
ATOM   4534  HG2 GLN   284      56.314  61.126  70.928  1.00  0.00           H  
ATOM   4535  HG3 GLN   284      55.299  61.501  69.532  1.00  0.00           H  
ATOM   4536  CD  GLN   284      54.759  59.719  70.613  1.00  0.00           C  
ATOM   4537  OE1 GLN   284      55.051  58.611  71.039  1.00  0.00           O  
ATOM   4538  NE2 GLN   284      53.503  60.102  70.667  1.00  0.00           N  
ATOM   4539 HE21 GLN   284      52.825  59.436  70.994  1.00  0.00           H  
ATOM   4540 HE22 GLN   284      53.228  61.035  70.371  1.00  0.00           H  
ATOM   4541  C   GLN   284      59.164  60.214  68.106  1.00  0.00           C  
ATOM   4542  O   GLN   284      60.162  59.822  68.707  1.00  0.00           O  
ATOM   4543  N   VAL   285      59.054  60.055  66.782  1.00  0.00           N  
ATOM   4544  H   VAL   285      58.258  60.456  66.304  1.00  0.00           H  
ATOM   4545  CA  VAL   285      60.098  59.388  65.981  1.00  0.00           C  
ATOM   4546  HA  VAL   285      60.384  58.468  66.491  1.00  0.00           H  
ATOM   4547  CB  VAL   285      59.591  58.996  64.580  1.00  0.00           C  
ATOM   4548  HB  VAL   285      59.311  59.904  64.045  1.00  0.00           H  
ATOM   4549  CG1 VAL   285      60.677  58.266  63.780  1.00  0.00           C  
ATOM   4550 HG11 VAL   285      61.006  57.376  64.317  1.00  0.00           H  
ATOM   4551 HG12 VAL   285      60.279  57.961  62.814  1.00  0.00           H  
ATOM   4552 HG13 VAL   285      61.533  58.916  63.601  1.00  0.00           H  
ATOM   4553  CG2 VAL   285      58.365  58.076  64.658  1.00  0.00           C  
ATOM   4554 HG21 VAL   285      57.535  58.578  65.153  1.00  0.00           H  
ATOM   4555 HG22 VAL   285      58.041  57.800  63.654  1.00  0.00           H  
ATOM   4556 HG23 VAL   285      58.610  57.164  65.205  1.00  0.00           H  
ATOM   4557  C   VAL   285      61.360  60.249  65.888  1.00  0.00           C  
ATOM   4558  O   VAL   285      62.464  59.745  66.090  1.00  0.00           O  
ATOM   4559  N   LYS   286      61.214  61.564  65.670  1.00  0.00           N  
ATOM   4560  H   LYS   286      60.274  61.919  65.520  1.00  0.00           H  
ATOM   4561  CA  LYS   286      62.337  62.518  65.719  1.00  0.00           C  
ATOM   4562  HA  LYS   286      63.052  62.259  64.937  1.00  0.00           H  
ATOM   4563  CB  LYS   286      61.793  63.933  65.447  1.00  0.00           C  
ATOM   4564  HB2 LYS   286      61.225  63.910  64.517  1.00  0.00           H  
ATOM   4565  HB3 LYS   286      61.116  64.213  66.253  1.00  0.00           H  
ATOM   4566  CG  LYS   286      62.896  64.998  65.320  1.00  0.00           C  
ATOM   4567  HG2 LYS   286      63.438  65.064  66.262  1.00  0.00           H  
ATOM   4568  HG3 LYS   286      63.596  64.685  64.543  1.00  0.00           H  
ATOM   4569  CD  LYS   286      62.358  66.395  64.955  1.00  0.00           C  
ATOM   4570  HD2 LYS   286      63.210  67.059  64.803  1.00  0.00           H  
ATOM   4571  HD3 LYS   286      61.803  66.331  64.017  1.00  0.00           H  
ATOM   4572  CE  LYS   286      61.456  66.982  66.051  1.00  0.00           C  
ATOM   4573  HE2 LYS   286      60.594  66.323  66.192  1.00  0.00           H  
ATOM   4574  HE3 LYS   286      62.018  67.009  66.989  1.00  0.00           H  
ATOM   4575  NZ  LYS   286      60.983  68.349  65.716  1.00  0.00           N  
ATOM   4576  HZ1 LYS   286      60.401  68.336  64.893  1.00  0.00           H  
ATOM   4577  HZ2 LYS   286      60.422  68.722  66.484  1.00  0.00           H  
ATOM   4578  HZ3 LYS   286      61.766  68.981  65.542  1.00  0.00           H  
ATOM   4579  C   LYS   286      63.101  62.412  67.048  1.00  0.00           C  
ATOM   4580  O   LYS   286      64.326  62.312  67.054  1.00  0.00           O  
ATOM   4581  N   LYS   287      62.377  62.343  68.168  1.00  0.00           N  
ATOM   4582  H   LYS   287      61.372  62.458  68.078  1.00  0.00           H  
ATOM   4583  CA  LYS   287      62.918  62.085  69.508  1.00  0.00           C  
ATOM   4584  HA  LYS   287      63.675  62.838  69.733  1.00  0.00           H  
ATOM   4585  CB  LYS   287      61.773  62.246  70.529  1.00  0.00           C  
ATOM   4586  HB2 LYS   287      61.469  63.294  70.554  1.00  0.00           H  
ATOM   4587  HB3 LYS   287      60.913  61.648  70.233  1.00  0.00           H  
ATOM   4588  CG  LYS   287      62.210  61.811  71.926  1.00  0.00           C  
ATOM   4589  HG2 LYS   287      62.344  60.732  71.915  1.00  0.00           H  
ATOM   4590  HG3 LYS   287      63.164  62.294  72.141  1.00  0.00           H  
ATOM   4591  CD  LYS   287      61.200  62.149  73.033  1.00  0.00           C  
ATOM   4592  HD2 LYS   287      61.073  63.231  73.096  1.00  0.00           H  
ATOM   4593  HD3 LYS   287      60.232  61.708  72.790  1.00  0.00           H  
ATOM   4594  CE  LYS   287      61.662  61.607  74.396  1.00  0.00           C  
ATOM   4595  HE2 LYS   287      60.994  61.994  75.171  1.00  0.00           H  
ATOM   4596  HE3 LYS   287      61.587  60.517  74.386  1.00  0.00           H  
ATOM   4597  NZ  LYS   287      63.061  61.991  74.701  1.00  0.00           N  
ATOM   4598  HZ1 LYS   287      63.191  62.995  74.619  1.00  0.00           H  
ATOM   4599  HZ2 LYS   287      63.359  61.678  75.619  1.00  0.00           H  
ATOM   4600  HZ3 LYS   287      63.704  61.543  74.043  1.00  0.00           H  
ATOM   4601  C   LYS   287      63.651  60.736  69.596  1.00  0.00           C  
ATOM   4602  O   LYS   287      64.813  60.707  69.997  1.00  0.00           O  
ATOM   4603  N   LYS   288      63.029  59.627  69.165  1.00  0.00           N  
ATOM   4604  H   LYS   288      62.068  59.716  68.847  1.00  0.00           H  
ATOM   4605  CA  LYS   288      63.689  58.303  69.116  1.00  0.00           C  
ATOM   4606  HA  LYS   288      63.958  57.988  70.124  1.00  0.00           H  
ATOM   4607  CB  LYS   288      62.779  57.236  68.487  1.00  0.00           C  
ATOM   4608  HB2 LYS   288      62.448  57.588  67.510  1.00  0.00           H  
ATOM   4609  HB3 LYS   288      63.369  56.330  68.339  1.00  0.00           H  
ATOM   4610  CG  LYS   288      61.556  56.853  69.327  1.00  0.00           C  
ATOM   4611  HG2 LYS   288      61.882  56.409  70.269  1.00  0.00           H  
ATOM   4612  HG3 LYS   288      60.966  57.736  69.550  1.00  0.00           H  
ATOM   4613  CD  LYS   288      60.701  55.840  68.554  1.00  0.00           C  
ATOM   4614  HD2 LYS   288      60.565  56.166  67.521  1.00  0.00           H  
ATOM   4615  HD3 LYS   288      61.206  54.872  68.555  1.00  0.00           H  
ATOM   4616  CE  LYS   288      59.326  55.711  69.206  1.00  0.00           C  
ATOM   4617  HE2 LYS   288      59.459  55.540  70.276  1.00  0.00           H  
ATOM   4618  HE3 LYS   288      58.777  56.647  69.074  1.00  0.00           H  
ATOM   4619  NZ  LYS   288      58.562  54.589  68.624  1.00  0.00           N  
ATOM   4620  HZ1 LYS   288      59.024  53.705  68.827  1.00  0.00           H  
ATOM   4621  HZ2 LYS   288      57.626  54.536  69.013  1.00  0.00           H  
ATOM   4622  HZ3 LYS   288      58.492  54.654  67.608  1.00  0.00           H  
ATOM   4623  C   LYS   288      65.005  58.334  68.338  1.00  0.00           C  
ATOM   4624  O   LYS   288      65.976  57.735  68.789  1.00  0.00           O  
ATOM   4625  N   LEU   289      65.047  59.008  67.187  1.00  0.00           N  
ATOM   4626  H   LEU   289      64.189  59.436  66.853  1.00  0.00           H  
ATOM   4627  CA  LEU   289      66.271  59.170  66.398  1.00  0.00           C  
ATOM   4628  HA  LEU   289      66.678  58.180  66.192  1.00  0.00           H  
ATOM   4629  CB  LEU   289      65.944  59.854  65.061  1.00  0.00           C  
ATOM   4630  HB2 LEU   289      65.375  60.762  65.265  1.00  0.00           H  
ATOM   4631  HB3 LEU   289      66.876  60.152  64.585  1.00  0.00           H  
ATOM   4632  CG  LEU   289      65.158  58.971  64.077  1.00  0.00           C  
ATOM   4633  HG  LEU   289      64.293  58.532  64.572  1.00  0.00           H  
ATOM   4634  CD1 LEU   289      64.669  59.823  62.910  1.00  0.00           C  
ATOM   4635 HD11 LEU   289      65.514  60.256  62.376  1.00  0.00           H  
ATOM   4636 HD12 LEU   289      64.088  59.203  62.225  1.00  0.00           H  
ATOM   4637 HD13 LEU   289      64.034  60.620  63.291  1.00  0.00           H  
ATOM   4638  CD2 LEU   289      66.023  57.852  63.496  1.00  0.00           C  
ATOM   4639 HD21 LEU   289      66.336  57.166  64.281  1.00  0.00           H  
ATOM   4640 HD22 LEU   289      65.445  57.299  62.758  1.00  0.00           H  
ATOM   4641 HD23 LEU   289      66.904  58.277  63.017  1.00  0.00           H  
ATOM   4642  C   LEU   289      67.379  59.916  67.157  1.00  0.00           C  
ATOM   4643  O   LEU   289      68.511  59.432  67.181  1.00  0.00           O  
ATOM   4644  N   TYR   290      67.070  61.043  67.810  1.00  0.00           N  
ATOM   4645  H   TYR   290      66.131  61.419  67.737  1.00  0.00           H  
ATOM   4646  CA  TYR   290      68.041  61.722  68.677  1.00  0.00           C  
ATOM   4647  HA  TYR   290      68.910  61.973  68.074  1.00  0.00           H  
ATOM   4648  CB  TYR   290      67.471  63.033  69.244  1.00  0.00           C  
ATOM   4649  HB2 TYR   290      66.506  62.827  69.710  1.00  0.00           H  
ATOM   4650  HB3 TYR   290      68.141  63.377  70.033  1.00  0.00           H  
ATOM   4651  CG  TYR   290      67.329  64.181  68.252  1.00  0.00           C  
ATOM   4652  CD1 TYR   290      68.448  64.621  67.514  1.00  0.00           C  
ATOM   4653  HD1 TYR   290      69.397  64.112  67.612  1.00  0.00           H  
ATOM   4654  CE1 TYR   290      68.347  65.735  66.660  1.00  0.00           C  
ATOM   4655  HE1 TYR   290      69.207  66.077  66.104  1.00  0.00           H  
ATOM   4656  CZ  TYR   290      67.123  66.419  66.534  1.00  0.00           C  
ATOM   4657  OH  TYR   290      67.028  67.497  65.711  1.00  0.00           O  
ATOM   4658  HH  TYR   290      67.918  67.796  65.437  1.00  0.00           H  
ATOM   4659  CE2 TYR   290      66.002  65.986  67.272  1.00  0.00           C  
ATOM   4660  HE2 TYR   290      65.077  66.532  67.191  1.00  0.00           H  
ATOM   4661  CD2 TYR   290      66.105  64.870  68.128  1.00  0.00           C  
ATOM   4662  HD2 TYR   290      65.249  64.549  68.703  1.00  0.00           H  
ATOM   4663  C   TYR   290      68.558  60.800  69.794  1.00  0.00           C  
ATOM   4664  O   TYR   290      69.767  60.616  69.919  1.00  0.00           O  
ATOM   4665  N   GLU   291      67.680  60.143  70.561  1.00  0.00           N  
ATOM   4666  H   GLU   291      66.685  60.306  70.428  1.00  0.00           H  
ATOM   4667  CA  GLU   291      68.138  59.159  71.555  1.00  0.00           C  
ATOM   4668  HA  GLU   291      68.812  59.668  72.245  1.00  0.00           H  
ATOM   4669  CB  GLU   291      66.970  58.560  72.359  1.00  0.00           C  
ATOM   4670  HB2 GLU   291      66.081  58.457  71.735  1.00  0.00           H  
ATOM   4671  HB3 GLU   291      67.262  57.558  72.678  1.00  0.00           H  
ATOM   4672  CG  GLU   291      66.660  59.351  73.637  1.00  0.00           C  
ATOM   4673  HG2 GLU   291      66.254  58.652  74.370  1.00  0.00           H  
ATOM   4674  HG3 GLU   291      67.581  59.755  74.062  1.00  0.00           H  
ATOM   4675  CD  GLU   291      65.628  60.458  73.427  1.00  0.00           C  
ATOM   4676  OE1 GLU   291      64.441  60.128  73.209  1.00  0.00           O  
ATOM   4677  OE2 GLU   291      65.963  61.656  73.591  1.00  0.00           O  
ATOM   4678  C   GLU   291      68.975  58.030  70.935  1.00  0.00           C  
ATOM   4679  O   GLU   291      69.994  57.634  71.505  1.00  0.00           O  
ATOM   4680  N   GLH   292      68.570  57.495  69.782  1.00  0.00           N  
ATOM   4681  H   GLH   292      67.716  57.843  69.358  1.00  0.00           H  
ATOM   4682  CA  GLH   292      69.320  56.446  69.096  1.00  0.00           C  
ATOM   4683  HA  GLH   292      69.371  55.588  69.768  1.00  0.00           H  
ATOM   4684  CB  GLH   292      68.579  56.014  67.820  1.00  0.00           C  
ATOM   4685  HB2 GLH   292      67.520  55.873  68.028  1.00  0.00           H  
ATOM   4686  HB3 GLH   292      68.676  56.806  67.077  1.00  0.00           H  
ATOM   4687  CG  GLH   292      69.136  54.693  67.266  1.00  0.00           C  
ATOM   4688  HG2 GLH   292      70.225  54.732  67.257  1.00  0.00           H  
ATOM   4689  HG3 GLH   292      68.829  53.870  67.912  1.00  0.00           H  
ATOM   4690  CD  GLH   292      68.693  54.394  65.839  1.00  0.00           C  
ATOM   4691  OE1 GLH   292      68.245  53.323  65.456  1.00  0.00           O  
ATOM   4692  OE2 GLH   292      68.871  55.395  64.950  1.00  0.00           O  
ATOM   4693  HE2 GLH   292      68.752  55.008  64.073  1.00  0.00           H  
ATOM   4694  C   GLH   292      70.765  56.876  68.796  1.00  0.00           C  
ATOM   4695  O   GLH   292      71.698  56.143  69.136  1.00  0.00           O  
ATOM   4696  N   ILE   293      70.962  58.044  68.170  1.00  0.00           N  
ATOM   4697  H   ILE   293      70.159  58.625  67.943  1.00  0.00           H  
ATOM   4698  CA  ILE   293      72.306  58.514  67.810  1.00  0.00           C  
ATOM   4699  HA  ILE   293      72.827  57.657  67.396  1.00  0.00           H  
ATOM   4700  CB  ILE   293      72.267  59.589  66.701  1.00  0.00           C  
ATOM   4701  HB  ILE   293      71.586  59.233  65.925  1.00  0.00           H  
ATOM   4702  CG2 ILE   293      71.752  60.948  67.203  1.00  0.00           C  
ATOM   4703 HG21 ILE   293      72.418  61.365  67.960  1.00  0.00           H  
ATOM   4704 HG22 ILE   293      71.684  61.657  66.383  1.00  0.00           H  
ATOM   4705 HG23 ILE   293      70.761  60.824  67.628  1.00  0.00           H  
ATOM   4706  CG1 ILE   293      73.667  59.734  66.070  1.00  0.00           C  
ATOM   4707 HG12 ILE   293      74.332  60.260  66.756  1.00  0.00           H  
ATOM   4708 HG13 ILE   293      74.080  58.741  65.890  1.00  0.00           H  
ATOM   4709  CD1 ILE   293      73.649  60.467  64.724  1.00  0.00           C  
ATOM   4710 HD11 ILE   293      73.334  61.499  64.860  1.00  0.00           H  
ATOM   4711 HD12 ILE   293      74.652  60.464  64.301  1.00  0.00           H  
ATOM   4712 HD13 ILE   293      72.971  59.966  64.033  1.00  0.00           H  
ATOM   4713  C   ILE   293      73.132  58.923  69.031  1.00  0.00           C  
ATOM   4714  O   ILE   293      74.308  58.567  69.107  1.00  0.00           O  
ATOM   4715  N   ASP   294      72.520  59.572  70.022  1.00  0.00           N  
ATOM   4716  H   ASP   294      71.562  59.887  69.889  1.00  0.00           H  
ATOM   4717  CA  ASP   294      73.180  59.898  71.290  1.00  0.00           C  
ATOM   4718  HA  ASP   294      74.013  60.572  71.084  1.00  0.00           H  
ATOM   4719  CB  ASP   294      72.207  60.624  72.236  1.00  0.00           C  
ATOM   4720  HB2 ASP   294      71.327  59.998  72.393  1.00  0.00           H  
ATOM   4721  HB3 ASP   294      72.700  60.759  73.200  1.00  0.00           H  
ATOM   4722  CG  ASP   294      71.751  61.999  71.739  1.00  0.00           C  
ATOM   4723  OD1 ASP   294      72.299  62.523  70.748  1.00  0.00           O  
ATOM   4724  OD2 ASP   294      70.858  62.607  72.374  1.00  0.00           O  
ATOM   4725  C   ASP   294      73.766  58.647  71.959  1.00  0.00           C  
ATOM   4726  O   ASP   294      74.922  58.648  72.378  1.00  0.00           O  
ATOM   4727  N   GLN   295      72.993  57.559  72.024  1.00  0.00           N  
ATOM   4728  H   GLN   295      72.049  57.625  71.658  1.00  0.00           H  
ATOM   4729  CA  GLN   295      73.427  56.297  72.635  1.00  0.00           C  
ATOM   4730  HA  GLN   295      73.913  56.517  73.584  1.00  0.00           H  
ATOM   4731  CB  GLN   295      72.201  55.412  72.930  1.00  0.00           C  
ATOM   4732  HB2 GLN   295      71.413  55.609  72.202  1.00  0.00           H  
ATOM   4733  HB3 GLN   295      72.484  54.364  72.819  1.00  0.00           H  
ATOM   4734  CG  GLN   295      71.652  55.578  74.357  1.00  0.00           C  
ATOM   4735  HG2 GLN   295      70.698  55.055  74.425  1.00  0.00           H  
ATOM   4736  HG3 GLN   295      72.347  55.101  75.047  1.00  0.00           H  
ATOM   4737  CD  GLN   295      71.452  57.016  74.828  1.00  0.00           C  
ATOM   4738  OE1 GLN   295      71.941  57.420  75.870  1.00  0.00           O  
ATOM   4739  NE2 GLN   295      70.739  57.861  74.121  1.00  0.00           N  
ATOM   4740 HE21 GLN   295      70.713  58.815  74.430  1.00  0.00           H  
ATOM   4741 HE22 GLN   295      70.388  57.594  73.205  1.00  0.00           H  
ATOM   4742  C   GLN   295      74.467  55.529  71.806  1.00  0.00           C  
ATOM   4743  O   GLN   295      75.277  54.804  72.382  1.00  0.00           O  
ATOM   4744  N   ASN   296      74.457  55.653  70.474  1.00  0.00           N  
ATOM   4745  H   ASN   296      73.778  56.282  70.064  1.00  0.00           H  
ATOM   4746  CA  ASN   296      75.212  54.752  69.590  1.00  0.00           C  
ATOM   4747  HA  ASN   296      75.706  53.986  70.192  1.00  0.00           H  
ATOM   4748  CB  ASN   296      74.216  54.030  68.667  1.00  0.00           C  
ATOM   4749  HB2 ASN   296      73.592  54.760  68.160  1.00  0.00           H  
ATOM   4750  HB3 ASN   296      74.765  53.468  67.915  1.00  0.00           H  
ATOM   4751  CG  ASN   296      73.341  53.052  69.428  1.00  0.00           C  
ATOM   4752  OD1 ASN   296      73.641  51.869  69.524  1.00  0.00           O  
ATOM   4753  ND2 ASN   296      72.239  53.492  69.981  1.00  0.00           N  
ATOM   4754 HD21 ASN   296      71.759  52.869  70.624  1.00  0.00           H  
ATOM   4755 HD22 ASN   296      71.985  54.467  69.868  1.00  0.00           H  
ATOM   4756  C   ASN   296      76.348  55.420  68.793  1.00  0.00           C  
ATOM   4757  O   ASN   296      77.204  54.714  68.261  1.00  0.00           O  
ATOM   4758  N   VAL   297      76.397  56.751  68.718  1.00  0.00           N  
ATOM   4759  H   VAL   297      75.640  57.279  69.140  1.00  0.00           H  
ATOM   4760  CA  VAL   297      77.531  57.508  68.150  1.00  0.00           C  
ATOM   4761  HA  VAL   297      78.387  56.840  68.061  1.00  0.00           H  
ATOM   4762  CB  VAL   297      77.233  58.035  66.729  1.00  0.00           C  
ATOM   4763  HB  VAL   297      76.348  58.669  66.763  1.00  0.00           H  
ATOM   4764  CG1 VAL   297      78.396  58.859  66.158  1.00  0.00           C  
ATOM   4765 HG11 VAL   297      79.314  58.269  66.166  1.00  0.00           H  
ATOM   4766 HG12 VAL   297      78.178  59.157  65.133  1.00  0.00           H  
ATOM   4767 HG13 VAL   297      78.548  59.764  66.744  1.00  0.00           H  
ATOM   4768  CG2 VAL   297      76.978  56.879  65.753  1.00  0.00           C  
ATOM   4769 HG21 VAL   297      76.090  56.324  66.049  1.00  0.00           H  
ATOM   4770 HG22 VAL   297      76.830  57.267  64.746  1.00  0.00           H  
ATOM   4771 HG23 VAL   297      77.834  56.203  65.746  1.00  0.00           H  
ATOM   4772  C   VAL   297      77.970  58.640  69.081  1.00  0.00           C  
ATOM   4773  O   VAL   297      79.175  58.855  69.248  1.00  0.00           O  
ATOM   4774  N   GLY   298      77.034  59.343  69.724  1.00  0.00           N  
ATOM   4775  H   GLY   298      76.056  59.120  69.573  1.00  0.00           H  
ATOM   4776  CA  GLY   298      77.354  60.530  70.516  1.00  0.00           C  
ATOM   4777  HA2 GLY   298      76.432  60.955  70.913  1.00  0.00           H  
ATOM   4778  HA3 GLY   298      77.994  60.246  71.352  1.00  0.00           H  
ATOM   4779  C   GLY   298      78.048  61.596  69.663  1.00  0.00           C  
ATOM   4780  O   GLY   298      77.621  61.860  68.539  1.00  0.00           O  
ATOM   4781  N   PHE   299      79.099  62.230  70.191  1.00  0.00           N  
ATOM   4782  H   PHE   299      79.426  61.928  71.097  1.00  0.00           H  
ATOM   4783  CA  PHE   299      79.694  63.441  69.599  1.00  0.00           C  
ATOM   4784  HA  PHE   299      79.266  63.599  68.609  1.00  0.00           H  
ATOM   4785  CB  PHE   299      79.297  64.653  70.463  1.00  0.00           C  
ATOM   4786  HB2 PHE   299      79.862  64.617  71.395  1.00  0.00           H  
ATOM   4787  HB3 PHE   299      79.581  65.568  69.941  1.00  0.00           H  
ATOM   4788  CG  PHE   299      77.811  64.721  70.784  1.00  0.00           C  
ATOM   4789  CD1 PHE   299      76.877  64.870  69.742  1.00  0.00           C  
ATOM   4790  HD1 PHE   299      77.223  64.987  68.729  1.00  0.00           H  
ATOM   4791  CE1 PHE   299      75.498  64.816  70.008  1.00  0.00           C  
ATOM   4792  HE1 PHE   299      74.784  64.901  69.202  1.00  0.00           H  
ATOM   4793  CZ  PHE   299      75.045  64.619  71.323  1.00  0.00           C  
ATOM   4794  HZ  PHE   299      73.985  64.546  71.522  1.00  0.00           H  
ATOM   4795  CE2 PHE   299      75.972  64.503  72.374  1.00  0.00           C  
ATOM   4796  HE2 PHE   299      75.621  64.367  73.387  1.00  0.00           H  
ATOM   4797  CD2 PHE   299      77.353  64.550  72.105  1.00  0.00           C  
ATOM   4798  HD2 PHE   299      78.059  64.441  72.915  1.00  0.00           H  
ATOM   4799  C   PHE   299      81.219  63.381  69.378  1.00  0.00           C  
ATOM   4800  O   PHE   299      81.789  64.330  68.852  1.00  0.00           O  
ATOM   4801  N   SER   300      81.896  62.285  69.739  1.00  0.00           N  
ATOM   4802  H   SER   300      81.387  61.515  70.153  1.00  0.00           H  
ATOM   4803  CA  SER   300      83.356  62.132  69.569  1.00  0.00           C  
ATOM   4804  HA  SER   300      83.848  62.975  70.055  1.00  0.00           H  
ATOM   4805  CB  SER   300      83.835  60.850  70.258  1.00  0.00           C  
ATOM   4806  HB2 SER   300      84.907  60.729  70.087  1.00  0.00           H  
ATOM   4807  HB3 SER   300      83.663  60.930  71.331  1.00  0.00           H  
ATOM   4808  OG  SER   300      83.143  59.714  69.765  1.00  0.00           O  
ATOM   4809  HG  SER   300      83.743  58.937  69.885  1.00  0.00           H  
ATOM   4810  C   SER   300      83.835  62.136  68.109  1.00  0.00           C  
ATOM   4811  O   SER   300      84.924  62.638  67.817  1.00  0.00           O  
ATOM   4812  N   ARG   301      83.032  61.616  67.174  1.00  0.00           N  
ATOM   4813  H   ARG   301      82.148  61.232  67.476  1.00  0.00           H  
ATOM   4814  CA  ARG   301      83.327  61.620  65.733  1.00  0.00           C  
ATOM   4815  HA  ARG   301      83.955  62.487  65.518  1.00  0.00           H  
ATOM   4816  CB  ARG   301      84.102  60.354  65.316  1.00  0.00           C  
ATOM   4817  HB2 ARG   301      84.397  60.482  64.272  1.00  0.00           H  
ATOM   4818  HB3 ARG   301      85.021  60.282  65.901  1.00  0.00           H  
ATOM   4819  CG  ARG   301      83.311  59.037  65.460  1.00  0.00           C  
ATOM   4820  HG2 ARG   301      83.527  58.593  66.433  1.00  0.00           H  
ATOM   4821  HG3 ARG   301      82.238  59.217  65.399  1.00  0.00           H  
ATOM   4822  CD  ARG   301      83.696  58.059  64.340  1.00  0.00           C  
ATOM   4823  HD2 ARG   301      83.440  58.496  63.373  1.00  0.00           H  
ATOM   4824  HD3 ARG   301      84.777  57.909  64.364  1.00  0.00           H  
ATOM   4825  NE  ARG   301      83.037  56.749  64.478  1.00  0.00           N  
ATOM   4826  HE  ARG   301      83.628  55.958  64.710  1.00  0.00           H  
ATOM   4827  CZ  ARG   301      81.789  56.415  64.209  1.00  0.00           C  
ATOM   4828  NH1 ARG   301      80.891  57.253  63.789  1.00  0.00           N  
ATOM   4829 HH11 ARG   301      81.164  58.193  63.526  1.00  0.00           H  
ATOM   4830 HH12 ARG   301      79.979  56.884  63.512  1.00  0.00           H  
ATOM   4831  NH2 ARG   301      81.436  55.174  64.335  1.00  0.00           N  
ATOM   4832 HH21 ARG   301      82.156  54.494  64.546  1.00  0.00           H  
ATOM   4833 HH22 ARG   301      80.486  54.893  64.090  1.00  0.00           H  
ATOM   4834  C   ARG   301      82.065  61.772  64.894  1.00  0.00           C  
ATOM   4835  O   ARG   301      80.966  61.477  65.358  1.00  0.00           O  
ATOM   4836  N   THR   302      82.237  62.178  63.645  1.00  0.00           N  
ATOM   4837  H   THR   302      83.177  62.336  63.316  1.00  0.00           H  
ATOM   4838  CA  THR   302      81.204  62.112  62.606  1.00  0.00           C  
ATOM   4839  HA  THR   302      80.403  62.795  62.881  1.00  0.00           H  
ATOM   4840  CB  THR   302      81.798  62.580  61.270  1.00  0.00           C  
ATOM   4841  HB  THR   302      81.115  62.317  60.464  1.00  0.00           H  
ATOM   4842  CG2 THR   302      82.032  64.090  61.259  1.00  0.00           C  
ATOM   4843 HG21 THR   302      82.668  64.386  62.093  1.00  0.00           H  
ATOM   4844 HG22 THR   302      82.516  64.379  60.327  1.00  0.00           H  
ATOM   4845 HG23 THR   302      81.075  64.606  61.333  1.00  0.00           H  
ATOM   4846  OG1 THR   302      83.046  61.962  61.043  1.00  0.00           O  
ATOM   4847  HG1 THR   302      83.276  62.105  60.104  1.00  0.00           H  
ATOM   4848  C   THR   302      80.640  60.687  62.440  1.00  0.00           C  
ATOM   4849  O   THR   302      81.372  59.704  62.611  1.00  0.00           O  
ATOM   4850  N   PRO   303      79.346  60.530  62.108  1.00  0.00           N  
ATOM   4851  CD  PRO   303      78.295  61.498  62.367  1.00  0.00           C  
ATOM   4852  HD2 PRO   303      78.256  62.235  61.569  1.00  0.00           H  
ATOM   4853  HD3 PRO   303      78.454  61.989  63.322  1.00  0.00           H  
ATOM   4854  CG  PRO   303      77.001  60.696  62.437  1.00  0.00           C  
ATOM   4855  HG2 PRO   303      76.147  61.291  62.119  1.00  0.00           H  
ATOM   4856  HG3 PRO   303      76.859  60.327  63.453  1.00  0.00           H  
ATOM   4857  CB  PRO   303      77.270  59.523  61.499  1.00  0.00           C  
ATOM   4858  HB2 PRO   303      77.071  59.827  60.470  1.00  0.00           H  
ATOM   4859  HB3 PRO   303      76.671  58.649  61.761  1.00  0.00           H  
ATOM   4860  CA  PRO   303      78.765  59.255  61.690  1.00  0.00           C  
ATOM   4861  HA  PRO   303      78.890  58.546  62.505  1.00  0.00           H  
ATOM   4862  C   PRO   303      79.385  58.684  60.406  1.00  0.00           C  
ATOM   4863  O   PRO   303      79.703  59.437  59.483  1.00  0.00           O  
ATOM   4864  N   THR   304      79.476  57.354  60.332  1.00  0.00           N  
ATOM   4865  H   THR   304      79.120  56.826  61.127  1.00  0.00           H  
ATOM   4866  CA  THR   304      79.943  56.560  59.177  1.00  0.00           C  
ATOM   4867  HA  THR   304      80.126  57.226  58.334  1.00  0.00           H  
ATOM   4868  CB  THR   304      81.262  55.818  59.505  1.00  0.00           C  
ATOM   4869  HB  THR   304      82.057  56.556  59.615  1.00  0.00           H  
ATOM   4870  CG2 THR   304      81.202  54.972  60.777  1.00  0.00           C  
ATOM   4871 HG21 THR   304      80.387  54.252  60.721  1.00  0.00           H  
ATOM   4872 HG22 THR   304      82.147  54.447  60.917  1.00  0.00           H  
ATOM   4873 HG23 THR   304      81.040  55.620  61.630  1.00  0.00           H  
ATOM   4874  OG1 THR   304      81.634  54.899  58.496  1.00  0.00           O  
ATOM   4875  HG1 THR   304      81.560  55.391  57.637  1.00  0.00           H  
ATOM   4876  C   THR   304      78.863  55.555  58.772  1.00  0.00           C  
ATOM   4877  O   THR   304      78.064  55.136  59.607  1.00  0.00           O  
ATOM   4878  N   ILE   305      78.841  55.124  57.507  1.00  0.00           N  
ATOM   4879  H   ILE   305      79.563  55.487  56.885  1.00  0.00           H  
ATOM   4880  CA  ILE   305      77.875  54.152  56.963  1.00  0.00           C  
ATOM   4881  HA  ILE   305      76.899  54.632  56.905  1.00  0.00           H  
ATOM   4882  CB  ILE   305      78.302  53.716  55.540  1.00  0.00           C  
ATOM   4883  HB  ILE   305      79.317  53.318  55.599  1.00  0.00           H  
ATOM   4884  CG2 ILE   305      77.414  52.593  54.971  1.00  0.00           C  
ATOM   4885 HG21 ILE   305      76.365  52.885  54.980  1.00  0.00           H  
ATOM   4886 HG22 ILE   305      77.715  52.362  53.949  1.00  0.00           H  
ATOM   4887 HG23 ILE   305      77.529  51.676  55.552  1.00  0.00           H  
ATOM   4888  CG1 ILE   305      78.335  54.910  54.562  1.00  0.00           C  
ATOM   4889 HG12 ILE   305      79.111  55.608  54.867  1.00  0.00           H  
ATOM   4890 HG13 ILE   305      78.611  54.547  53.574  1.00  0.00           H  
ATOM   4891  CD1 ILE   305      77.021  55.691  54.457  1.00  0.00           C  
ATOM   4892 HD11 ILE   305      76.781  56.155  55.410  1.00  0.00           H  
ATOM   4893 HD12 ILE   305      77.137  56.480  53.721  1.00  0.00           H  
ATOM   4894 HD13 ILE   305      76.204  55.035  54.162  1.00  0.00           H  
ATOM   4895  C   ILE   305      77.666  52.951  57.887  1.00  0.00           C  
ATOM   4896  O   ILE   305      76.529  52.623  58.220  1.00  0.00           O  
ATOM   4897  N   SER   306      78.749  52.342  58.378  1.00  0.00           N  
ATOM   4898  H   SER   306      79.652  52.686  58.093  1.00  0.00           H  
ATOM   4899  CA  SER   306      78.665  51.165  59.256  1.00  0.00           C  
ATOM   4900  HA  SER   306      78.131  50.386  58.708  1.00  0.00           H  
ATOM   4901  CB  SER   306      80.064  50.626  59.568  1.00  0.00           C  
ATOM   4902  HB2 SER   306      79.959  49.676  60.093  1.00  0.00           H  
ATOM   4903  HB3 SER   306      80.602  50.446  58.636  1.00  0.00           H  
ATOM   4904  OG  SER   306      80.805  51.515  60.384  1.00  0.00           O  
ATOM   4905  HG  SER   306      81.105  52.268  59.860  1.00  0.00           H  
ATOM   4906  C   SER   306      77.877  51.408  60.556  1.00  0.00           C  
ATOM   4907  O   SER   306      77.371  50.453  61.153  1.00  0.00           O  
ATOM   4908  N   ASP   307      77.663  52.663  60.967  1.00  0.00           N  
ATOM   4909  H   ASP   307      78.022  53.429  60.404  1.00  0.00           H  
ATOM   4910  CA  ASP   307      76.766  52.997  62.072  1.00  0.00           C  
ATOM   4911  HA  ASP   307      77.101  52.432  62.941  1.00  0.00           H  
ATOM   4912  CB  ASP   307      76.845  54.492  62.441  1.00  0.00           C  
ATOM   4913  HB2 ASP   307      76.534  55.097  61.590  1.00  0.00           H  
ATOM   4914  HB3 ASP   307      76.137  54.677  63.247  1.00  0.00           H  
ATOM   4915  CG  ASP   307      78.221  54.947  62.941  1.00  0.00           C  
ATOM   4916  OD1 ASP   307      78.920  54.147  63.605  1.00  0.00           O  
ATOM   4917  OD2 ASP   307      78.587  56.128  62.759  1.00  0.00           O  
ATOM   4918  C   ASP   307      75.313  52.562  61.816  1.00  0.00           C  
ATOM   4919  O   ASP   307      74.583  52.342  62.779  1.00  0.00           O  
ATOM   4920  N   ARG   308      74.859  52.360  60.568  1.00  0.00           N  
ATOM   4921  H   ARG   308      75.490  52.542  59.787  1.00  0.00           H  
ATOM   4922  CA  ARG   308      73.483  51.894  60.277  1.00  0.00           C  
ATOM   4923  HA  ARG   308      72.795  52.640  60.669  1.00  0.00           H  
ATOM   4924  CB  ARG   308      73.237  51.829  58.759  1.00  0.00           C  
ATOM   4925  HB2 ARG   308      72.177  51.651  58.572  1.00  0.00           H  
ATOM   4926  HB3 ARG   308      73.480  52.809  58.347  1.00  0.00           H
[truncated: 334,759 more chars]
